# Supplementary material for: ncBAF recognizes the nucleosome through BCL7A in chromatin remodeling
Source: Cell Discov. 2025 Dec 16;11:102. doi: 10.1038/s41421-025-00858-1 (PMC12708618; doi:10.1038/s41421-025-00858-1)
Supplement: Supplementary file 2 — Supplementary Table S2 [file 41421_2025_858_MOESM2_ESM.xlsx]

## Sheet: Sheet1
Peptide_Order	Proteins	Peptide	Peptide_Mass
	Precursor_Mass	Spectrum_Order	Title	Score (E-value)	Precursor_Mass_Error(Da)	Precursor_Mass_Error(ppm)
1	SMARCC1(2)-SMARCC1(346)/	AAAAGGGGPGTAVGATGSGIAAAAAGLAVYR(1)-KSGKKGQASLYGK(5)	4003.14
	4003.14	1	MS241208-724-gel.74347.74347.4.0.dta	0.0580734	0.000992	0.247806
2	H2A(16)-H2B(126)/	AKAKTR(4)-YTSAK(5)	1380.78
	1380.78	1	MS241208-3.13836.13836.2.0.dta	0.281168	-0.001955	-1.41586
3	BCL7A(15)-SMARCA4(499)/	AKDDIKR(2)-IQKLTK(3)	1713.03
	1713.02	1	MS241208-2425-gel_20240821051635.26885.26885.3.0.dta	2.88838e-05	-0.002067	-1.20664
	1713.02	2	MS241208-new-gel.27475.27475.3.0.dta	0.0049287	-0.001962	-1.14534
	1713.02	3	MS241208-724-gel.27692.27692.3.0.dta	0.0123261	-0.001863	-1.08755
	1713.02	4	MS241208-724-gel.27798.27798.3.0.dta	0.0505927	-0.002092	-1.22123
	1713.02	5	MS241208-724-gel.27679.27679.2.0.dta	0.0514785	-0.002054	-1.19905
	1713.02	6	MS241208-new-gel.27405.27405.3.0.dta	0.526826	-0.001962	-1.14534
4	SMARCC1(882)-SMARCC1(854)/	AKHLAAVEER(2)-ESDTGKK(6)	2025.06
	2025.06	1	MS241208-2425-gel_20240821051635.43827.43827.3.0.dta	0.61011	0.00108	0.533317
5	SMARCC1(882)-SMARCC1(740)/	AKHLAAVEER(2)-KVQEAAR(1)	2062.14
	2062.14	1	MS241208-new-gel.27082.27082.4.0.dta	1.28096e-05	0.003996	1.93779
	2062.15	2	MS241208-724-gel.27312.27312.3.0.dta	0.00016917	0.009846	4.77465
	2062.14	3	MS241208-new-gel.27124.27124.3.0.dta	0.10039	0.000198	0.096017
	2062.14	4	MS241208-new-gel.27085.27085.5.3.dta	0.315613	-0.000713	-0.345757
6	GLTSCR1L(905)-GLTSCR1L(942)/	ALKFDK(3)-KTSSR(1)	1436.81
	1436.81	1	MS241208-2425-gel_20240821051635.25350.25350.3.1.dta	6.77935e-08	-0.000798	-0.555397
	1436.81	2	MS241208-724-gel.26157.26157.3.1.dta	0.000152771	-0.001016	-0.707122
	1436.81	3	MS241208-new-gel.25835.25835.3.1.dta	0.00103181	-0.000692	-0.481622
	1436.81	4	MS241208-new-gel.25885.25885.3.1.dta	0.0303385	-0.000692	-0.481622
	1436.81	5	MS241208-724-gel.26095.26095.4.1.dta	0.268934	-0.005142	-3.57876
	1436.81	6	MS241208-new-gel.26003.26003.3.0.dta	0.804007	-0.000692	-0.481622
7	SMARCC1(478)-SMARCC1(354)/	ALPEFFNGKNK(9)-GQASLYGKR(8)	2381.26
	2381.26	1	MS241208-2425-gel_20240821051635.47031.47031.3.1.dta	4.7198e-09	0.002195	0.92178
	2381.27	2	MS241208-724-gel.47977.47977.3.0.dta	0.000128719	0.006295	2.64356
	2381.26	3	MS241208-new-gel.47957.47957.3.0.dta	0.00726143	0.002387	1.00241
8	SMARCC1(478)-SMARCC1(317)/	ALPEFFNGKNK(9)-KASANAR(1)	2119.13
	2119.12	1	MS241208-724-gel.40297.40297.4.1.dta	0.161213	-0.0048	-2.26508
9	SMARCC1(478)-SMARCC1(346)/	ALPEFFNGKNK(9)-KGQASLYGK(1)	2353.25
	2353.26	1	MS241208-new-gel.46262.46262.3.1.dta	0.577028	0.005364	2.2794
10	SMARCC1(478)-BRD9(271)/	ALPEFFNGKNK(9)-KPSR(1)	1889.03
	1889.04	1	MS241208-724-gel.41020.41020.3.0.dta	0.437269	0.008794	4.65531
	1889.03	2	MS241208-724-gel.41056.41056.4.2.dta	0.517105	0.003743	1.98144
11	SMARCC1(478)-BRD9(270)/	ALPEFFNGKNK(9)-SKKPSR(2)	2104.15
	2104.15	1	MS241208-724-gel.37684.37684.4.0.dta	0.310281	-0.002185	-1.03842
12	SS18SSX(450)-SS18SSX(458)/	ANISEKINK(6)-RSGPKR(5)	1854.06
	1854.05	1	MS241208-2425-gel_20240821051635.27319.27319.3.0.dta	0.676007	-0.003024	-1.63102
13	SS18SSX(450)-SS18SSX(458)/	ANISEKINKR(6)-SGPKR(4)	1854.06
	1854.06	1	MS241208-new-gel.27978.27978.4.3.dta	0.452005	0.002189	1.18066
	1854.06	2	MS241208-724-gel.28247.28247.4.0.dta	0.709011	-0.00035	-0.188775
14	SMARCA4(1081)-SMARCA4(1091)/	ASGKFELLDR(4)-ILPKLR(4)	2012.19
	2012.18	1	MS241208-25-3.43638.43638.3.0.dta	0.191999	-0.011711	-5.82003
	2012.19	2	MS241208-new-gel.54013.54013.4.0.dta	0.289452	0.000313	0.155552
	2012.19	3	MS241208-3.48899.48899.4.0.dta	0.344541	-0.003308	-1.64398
	2012.19	4	MS241208-3.48895.48895.3.0.dta	0.364201	-0.004362	-2.16779
	2012.22	5	MS241208-new-gel.54056.54056.3.1.dta	0.69369	0.0258	12.8218
	2012.19	6	MS241208-2425-gel_20240821051635.53084.53084.4.1.dta	0.704081	0.002638	1.31101
	2012.2	7	MS241208-724-gel.54094.54094.4.0.dta	0.713399	0.005621	2.79347
	2012.19	8	MS241208-724-3.48913.48913.4.0.dta	0.734711	-0.002263	-1.12464
	2012.19	9	MS241208-3.48853.48853.3.0.dta	0.781239	-0.004362	-2.16779
	2012.19	10	MS241208-25-3.43661.43661.4.0.dta	0.797609	-0.004437	-2.20506
15	SMARCA4(1081)-SMARCA4(1131)/	ASGKFELLDR(4)-LDGTTKAEDR(6)	2378.22
	2378.22	1	MS241208-2425-gel_20240821051635.44695.44695.3.0.dta	0.000114567	-0.003971	-1.66974
16	GLTSCR1L(858)-GLTSCR1L(832)/	ASSSLQPPAKAQGR(10)-LDKAAHETQFGR(3)	2907.51
	2907.51	1	MS241208-724-gel.36199.36199.3.0.dta	0.260121	0.006353	2.18503
	2907.52	2	MS241208-new-gel.36029.36029.4.0.dta	0.517368	0.008773	3.01736
17	SMARCA4(516)-SMARCA4(524)/	AVATYHANTEREQKK(14)-ENERIEKER(7)	3085.57
	3085.56	1	MS241208-3.18690.18690.3.0.dta	0.680812	-0.004579	-1.48401
18	SMARCA4(516)-SMARCA4(524)/	AVATYHANTEREQKK(14)-IEKER(3)	2557.34
	2557.33	1	MS241208-3.19120.19120.4.1.dta	0.341686	-0.004806	-1.8793
19	SMARCA4(516)-SMARCA4(545)/	AVATYHANTEREQKKENER(14)-LIDQKK(5)	3155.64
	3155.64	1	MS241208-724-gel.25604.25604.4.0.dta	0.622842	-0.000786	-0.249078
20	H2B(21)-H2B(25)/	AVTKTQK(4)-KDGK(1)	1359.78
	1359.78	1	MS241208-724-3.10734.10734.2.0.dta	3.03298e-17	-0.004	-2.94164
	1359.78	2	MS241208-724-3.10754.10754.2.0.dta	6.39264e-17	-0.003894	-2.86369
	1359.78	3	MS241208-25-3.7823.7823.2.0.dta	1.66659e-08	-0.004817	-3.54247
	1359.78	4	MS241208-25-3.7859.7859.3.0.dta	1.73726e-06	-0.005376	-3.95357
	1359.78	5	MS241208-3.11018.11018.2.0.dta	0.00119892	-0.002988	-2.19741
	1359.78	6	MS241208-724-3.10911.10911.3.0.dta	0.00176297	-0.004058	-2.9843
	1359.78	7	MS241208-new-gel.14311.14311.3.0.dta	0.006938	-0.002606	-1.91648
	1359.78	8	MS241208-25-3.7833.7833.2.0.dta	0.0421567	-0.005442	-4.00211
	1359.78	9	MS241208-new-gel.14239.14239.3.0.dta	0.0429044	-0.002565	-1.88633
	1359.78	10	MS241208-3.11053.11053.3.0.dta	0.0737489	-0.003905	-2.87178
	1359.78	11	MS241208-724-gel.14550.14550.3.0.dta	0.0797183	-0.001565	-1.15092
	1359.78	12	MS241208-new-gel.14148.14148.3.0.dta	0.231198	-0.002631	-1.93487
	1359.78	13	MS241208-724-gel.14492.14492.3.1.dta	0.814424	-0.001587	-1.1671
21	H2B(21)-H2B(25)/	AVTKTQK(4)-KDGKK(1)	1487.88
	1487.88	1	MS241208-3.8795.8795.2.0.dta	0.0116249	-0.000591	-0.39721
	1487.87	2	MS241208-3.8791.8791.3.0.dta	0.300181	-0.006981	-4.69191
	1487.88	3	MS241208-new-gel.11564.11564.3.1.dta	0.374412	-0.002492	-1.67487
22	H2B(21)-H2B(13)/	AVTKTQK(4)-KGSK(1)	1331.79
	1331.79	1	MS241208-3.10464.10464.2.0.dta	0.706847	-0.003838	-2.88184
23	H2B(21)-SMARCC1(342)/	AVTKTQK(4)-KSGKK(1)	1459.88
	1459.88	1	MS241208-3.8380.8380.3.0.dta	0.684091	0.000214	0.146587
24	H2B(21)-H2B(12)/	AVTKTQK(4)-SAPAPKK(6)	1610.95
	1610.94	1	MS241208-new-gel.20227.20227.3.0.dta	0.0113042	-0.003719	-2.30858
25	H2B(21)-SMARCC1(345)/	AVTKTQK(4)-SGKK(3)	1331.79
	1331.79	1	MS241208-new-gel.13893.13893.3.0.dta	0.81351	-0.000994	-0.746364
26	H2B(121)-H2A(16)/	AVTKYTSAK(4)-AKTR(2)	1580.9
	1580.9	1	MS241208-24-5.12736.12736.2.0.dta	6.85588e-13	-0.003522	-2.22784
	1580.9	2	MS241208-24-5.12762.12762.2.0.dta	1.90968e-11	-0.003532	-2.23417
	1580.9	3	MS241208-24-5.12818.12818.3.0.dta	1.48952e-10	-0.004512	-2.85407
	1580.9	4	MS241208-24-5.12679.12679.2.0.dta	1.69771e-08	-0.003513	-2.22215
	1580.9	5	MS241208-25-3.13924.13924.2.0.dta	1.3242e-06	-0.003198	-2.0229
	1580.9	6	MS241208-24-5.12703.12703.3.0.dta	1.83053e-05	-0.004441	-2.80916
	1580.9	7	MS241208-2425-gel_20240821051635.21895.21895.3.0.dta	0.00022791	0.001218	0.770447
	1580.9	8	MS241208-2425-gel_20240821051635.21809.21809.3.0.dta	0.000310437	0.001218	0.770447
	1580.9	9	MS241208-2425-gel_20240821051635.21808.21808.4.0.dta	0.00104533	-0.000554	-0.350433
	1580.9	10	MS241208-24-5.12862.12862.2.0.dta	0.00106155	-0.003627	-2.29426
	1580.9	11	MS241208-24-5.12889.12889.2.0.dta	0.00124798	-0.003581	-2.26517
	1580.9	12	MS241208-2425-gel_20240821051635.21789.21789.3.0.dta	0.00184581	0.001218	0.770447
	1580.9	13	MS241208-2425-gel_20240821051635.21863.21863.4.0.dta	0.00332671	-0.000554	-0.350433
	1580.9	14	MS241208-new-gel.22381.22381.3.0.dta	0.00946917	-0.003416	-2.16079
	1580.9	15	MS241208-724-gel.22674.22674.4.0.dta	0.026981	-0.004447	-2.81295
	1580.9	16	MS241208-724-gel.22662.22662.2.0.dta	0.0371569	-0.003327	-2.1045
	1580.9	17	MS241208-new-gel.22401.22401.4.0.dta	0.0396008	-0.003827	-2.42077
	1580.9	18	MS241208-724-gel.22690.22690.3.0.dta	0.0400339	-0.004019	-2.54222
	1580.9	19	MS241208-24-5.12743.12743.3.0.dta	0.0456673	-0.004397	-2.78133
	1580.9	20	MS241208-new-gel.22404.22404.4.0.dta	0.0521328	-0.003827	-2.42077
	1580.9	21	MS241208-new-gel.22474.22474.3.0.dta	0.134434	-0.003416	-2.16079
	1580.9	22	MS241208-24-5.12842.12842.2.0.dta	0.168553	-0.003629	-2.29553
	1580.9	23	MS241208-new-gel.22413.22413.3.0.dta	0.291499	-0.003416	-2.16079
	1580.9	24	MS241208-25-3.14068.14068.4.0.dta	0.317872	-0.004552	-2.87937
	1580.9	25	MS241208-25-3.14121.14121.3.0.dta	0.333844	-0.003747	-2.37017
	1580.9	26	MS241208-3.18296.18296.3.0.dta	0.423303	-0.003508	-2.21899
	1580.9	27	MS241208-new-gel.22412.22412.3.0.dta	0.46508	-0.003416	-2.16079
	1580.9	28	MS241208-724-3.18482.18482.3.0.dta	0.56533	-0.002889	-1.82744
	1580.9	29	MS241208-24-5.12786.12786.2.0.dta	0.592676	-0.003528	-2.23164
	1580.9	30	MS241208-724-gel.22644.22644.4.0.dta	0.640484	-0.004447	-2.81295
27	H2B(121)-H2A(6)/	AVTKYTSAK(4)-GKQGGK(2)	1679.93
	1679.93	1	MS241208-new-gel.21611.21611.3.0.dta	0.0577357	-0.001731	-1.0304
	1679.93	2	MS241208-new-gel.21526.21526.3.1.dta	0.234554	-0.001731	-1.0304
28	H2B(121)-BRD9(73)/	AVTKYTSAK(4)-KSEK(1)	1596.88
	1596.89	1	MS241208-new-gel.22418.22418.3.1.dta	0.666906	0.005963	3.73415
29	H2B(121)-SS18SSX(458)/	AVTKYTSAK(4)-SGPKR(4)	1649.92
	1649.92	1	MS241208-724-gel.24064.24064.3.0.dta	0.0602087	0.000354	0.214556
30	H2B(121)-H3(5)/	AVTKYTSAK(4)-TKQTAR(2)	1810.01
	1810.01	1	MS241208-724-gel.23450.23450.3.0.dta	0.276287	0.000281	0.155248
31	H4(78)-H3(28)/	DAVTYTEHAKR(10)-KSAPATGGVK(1)	2343.23
	2343.23	1	MS241208-724-gel.30548.30548.4.0.dta	0.628266	-0.004677	-1.99596
32	H4(78)-H4(21)/	DAVTYTEHAKR(10)-KVLR(1)	1943.07
	1943.07	1	MS241208-25-3.23102.23102.4.0.dta	0.0442792	-0.002598	-1.33706
	1943.07	2	MS241208-new-gel.32040.32040.4.0.dta	0.451244	0.002722	1.40088
	1943.08	3	MS241208-724-gel.32308.32308.4.0.dta	0.559674	0.007512	3.86605
33	H4(78)-H2B(86)/	DAVTYTEHAKR(10)-LAHYNKR(6)	2329.2
	2329.2	1	MS241208-24-5.19383.19383.5.0.dta	0.00199832	-0.004357	-1.8706
	2329.2	2	MS241208-25-3.21023.21023.5.0.dta	0.452289	-0.003981	-1.70917
34	H4(78)-H3(5)/	DAVTYTEHAKR(10)-TKQTAR(2)	2132.11
	2132.11	1	MS241208-24-5.16013.16013.4.0.dta	0.000320035	-0.000794	-0.372401
	2132.1	2	MS241208-25-3.17546.17546.3.0.dta	0.00221859	-0.008169	-3.83142
	2132.11	3	MS241208-25-3.17519.17519.4.0.dta	0.00640297	-0.002917	-1.36813
	2132.11	4	MS241208-25-3.17569.17569.4.0.dta	0.0176794	-0.003774	-1.77008
	2132.1	5	MS241208-724-3.21967.21967.3.0.dta	0.433266	-0.00732	-3.43322
35	H4(78)-H2B(126)/	DAVTYTEHAKR(10)-YTSAK(5)	1997
	1997	1	MS241208-24-5.21445.21445.3.0.dta	2.30661e-08	0.000222	0.111167
	1997	2	MS241208-25-3.23056.23056.3.0.dta	0.118565	2.1e-05	0.010516
	1996.99	3	MS241208-new-gel.31322.31322.3.1.dta	0.575678	-0.004844	-2.42564
36	H4(78)-H3(80)/	DAVTYTEHAKRK(10)-EIAQDFKTDLR(7)	2891.49
	2891.49	1	MS241208-24-5.30988.30988.3.1.dta	3.83353e-05	-0.003882	-1.34256
	2891.49	2	MS241208-24-5.30975.30975.3.0.dta	0.0191571	-0.003344	-1.1565
	2891.48	3	MS241208-24-5.30963.30963.4.0.dta	0.131717	-0.008552	-2.95764
	2891.49	4	MS241208-25-3.33043.33043.4.1.dta	0.197428	-0.003521	-1.21771
37	ARP4(60)-ACTB(191)/	DDGSTLMEIDGDKGK(13)-DLTDYLMKILTER(8)	3328.62
	3328.63	1	MS241208-25-3.63643.63643.3.0.dta	2.84595e-07	0.008275	2.48602
38	ARP4(62)-H3(123)/	DDGSTLMEIDGDKGKQGGPTYYIDTNALR(15)-VTIMPKDIQLAR(6)	4684.31
	4684.26	1	MS241208-24-5.59675.59675.4.2.dta	0.341363	-0.051796	-11.0573
39	SMARCC1(41)-SMARCC1(317)/	DGGPATKFWESPETVSQLDSVR(7)-KASANAR(1)	3260.62
	3260.62	1	MS241208-724-gel.52727.52727.4.0.dta	1.16313e-05	0.0017	0.521374
	3260.62	2	MS241208-2425-gel_20240821051635.51620.51620.4.1.dta	1.5616e-05	0.005041	1.54603
	3260.62	3	MS241208-new-gel.52548.52548.4.0.dta	8.16204e-05	1.9e-05	0.005827
	3260.62	4	MS241208-new-gel.52512.52512.4.0.dta	9.38809e-05	-6.8e-05	-0.020855
	3260.62	5	MS241208-724-gel.52628.52628.4.1.dta	0.000996952	0.000177	0.054284
	3260.62	6	MS241208-724-gel.52799.52799.4.1.dta	0.00199493	0.0017	0.521374
40	H2B(28)-H2B(24)/	DGKKR(3)-TQKK(3)	1244.73
	1244.73	1	MS241208-724-3.5585.5585.3.0.dta	0.000131059	-0.002567	-2.06229
	1244.73	2	MS241208-724-3.5595.5595.3.0.dta	0.00341268	-0.00247	-1.98436
41	SMARCA4(1400)-SMARCA4(548)/	DKDDESK(2)-KDKR(3)	1519.76
	1519.77	1	MS241208-3.8209.8209.3.0.dta	0.173786	0.010311	6.78463
42	SMARCD1(464)-GLTSCR1L(720)/	DLKTMTDVVGNPEEER(3)-DQAHTVTPDKSHFR(10)	3608.73
	3608.74	1	MS241208-24-5.35029.35029.4.0.dta	0.0262454	0.007975	2.20992
43	SMARCD1(464)-SMARCA4(357)/	DLKTMTDVVGNPEEER(3)-ITPIQKPR(6)	2922.52
	2922.52	1	MS241208-724-3.46707.46707.3.0.dta	4.92528e-08	0.000213	0.072882
	2938.53	2	MS241208-2425-gel_20240821051635.44910.44910.3.0.dta	8.55659e-06	0.006466	2.20043
	2922.52	3	MS241208-2425-gel_20240821051635.50659.50659.3.0.dta	4.60531e-05	-0.000407	-0.139263
	2922.52	4	MS241208-724-gel.51672.51672.3.0.dta	8.99578e-05	-0.001275	-0.436267
	2922.51	5	MS241208-24-5.39075.39075.4.0.dta	0.000462501	-0.011925	-4.08038
	2938.51	6	MS241208-2425-gel_20240821051635.44915.44915.4.0.dta	0.00204696	-0.005393	-1.83528
	2938.53	7	MS241208-724-gel.45911.45911.3.0.dta	0.00325988	0.008234	2.80209
	2922.52	8	MS241208-new-gel.51561.51561.3.0.dta	0.00454352	0.000458	0.156714
	2922.52	9	MS241208-24-5.39027.39027.3.1.dta	0.00460558	-0.004197	-1.43609
	2938.52	10	MS241208-2425-gel_20240821051635.45270.45270.4.1.dta	0.00932562	0.000892	0.303554
	2938.52	11	MS241208-2425-gel_20240821051635.45259.45259.3.0.dta	0.052821	0.003174	1.08014
	2922.51	12	MS241208-25-3.41492.41492.4.2.dta	0.0684638	-0.010885	-3.72452
	2922.51	13	MS241208-25-3.41541.41541.4.1.dta	0.124933	-0.010885	-3.72452
	2922.53	14	MS241208-new-gel.51552.51552.4.1.dta	0.169542	0.002377	0.813338
	2922.52	15	MS241208-724-gel.51790.51790.4.0.dta	0.199603	0.000389	0.133104
	2938.52	16	MS241208-new-gel.45817.45817.4.0.dta	0.25911	-0.000327	-0.111281
	2922.52	17	MS241208-3.46660.46660.3.0.dta	0.429302	-0.000212	-0.07254
	2922.53	18	MS241208-new-gel.51522.51522.4.1.dta	0.629725	0.002377	0.813338
44	SMARCD1(464)-SMARCC1(609)/	DLKTMTDVVGNPEEER(3)-KTLAK(1)	2530.31
	2530.31	1	MS241208-new-gel.46208.46208.3.0.dta	0.000346629	0.006565	2.59455
	2530.31	2	MS241208-724-gel.46322.46322.3.0.dta	0.0112203	0.003055	1.20736
	2546.31	3	MS241208-new-gel.39630.39630.3.0.dta	0.0768639	0.006113	2.40074
	2546.3	4	MS241208-724-gel.39844.39844.4.0.dta	0.185136	-0.005673	-2.22794
45	SMARCD1(464)-SMARCC1(608)/	DLKTMTDVVGNPEEER(3)-TDIYSKK(6)	2840.39
	2840.39	1	MS241208-2425-gel_20240821051635.42024.42024.3.0.dta	3.44937e-05	-0.000406	-0.142938
	2824.39	2	MS241208-724-gel.49158.49158.3.0.dta	0.000333648	-0.000335	-0.11861
	2824.39	3	MS241208-new-gel.48956.48956.3.0.dta	0.00208989	0.001474	0.521882
	2840.38	4	MS241208-new-gel.42897.42897.3.0.dta	0.0274091	-0.002004	-0.705538
	2840.38	5	MS241208-724-gel.43047.43047.3.0.dta	0.0502146	-0.006637	-2.33665
	2840.38	6	MS241208-724-gel.43349.43349.3.2.dta	0.109979	-0.006478	-2.28068
	2824.38	7	MS241208-724-3.45026.45026.3.0.dta	0.16788	-0.009717	-3.44039
	2824.4	8	MS241208-25-3.39714.39714.3.2.dta	0.168452	0.003333	1.18008
	2824.39	9	MS241208-2425-gel_20240821051635.48102.48102.3.0.dta	0.34698	-0.005085	-1.80039
	2824.38	10	MS241208-724-3.44935.44935.3.0.dta	0.527347	-0.00877	-3.10509
	2824.39	11	MS241208-724-gel.49271.49271.3.0.dta	0.613231	-0.000335	-0.11861
46	SMARCD1(464)-SMARCA4(357)/	DLKTMTDVVGNPEEERR(3)-ITPIQKPR(6)	3094.62
	3094.62	1	MS241208-724-gel.43631.43631.4.0.dta	0.14144	0.001628	0.526074
	3094.62	2	MS241208-724-gel.43576.43576.5.0.dta	0.703314	0.004397	1.42085
47	SMARCD1(464)-SMARCC1(609)/	DLKTMTDVVGNPEEERR(3)-KTLAK(1)	2686.41
	2686.41	1	MS241208-new-gel.43568.43568.4.1.dta	0.288914	-0.002327	-0.866212
	2686.41	2	MS241208-724-gel.43706.43706.5.1.dta	0.308476	0.004428	1.6483
48	SMARCD1(464)-SMARCC1(608)/	DLKTMTDVVGNPEEERR(3)-TDIYSKK(6)	2980.49
	2980.49	1	MS241208-724-gel.46673.46673.4.0.dta	0.481067	-0.003585	-1.20282
49	ACTB(191)-ARP4(242)/	DLTDYLMKILTER(8)-EKLPQVTR(2)	2734.47
	2734.47	1	MS241208-24-5.56162.56162.3.0.dta	2.27437e-20	-0.001762	-0.644366
	2718.48	2	MS241208-24-5.59379.59379.3.0.dta	1.13045e-19	0.000549	0.201951
	2718.48	3	MS241208-24-5.59384.59384.4.0.dta	2.88968e-17	0.000954	0.350932
	2734.47	4	MS241208-25-3.58938.58938.3.0.dta	2.09973e-06	-0.002565	-0.938025
	2734.47	5	MS241208-724-gel.70118.70118.3.0.dta	0.0118212	0.000199	0.072775
	2734.47	6	MS241208-2425-gel_20240821051635.68871.68871.4.0.dta	0.0373578	0.000495	0.181022
	2718.48	7	MS241208-3.67990.67990.3.0.dta	0.0454868	0.003011	1.10761
	2718.48	8	MS241208-724-gel.74231.74231.3.0.dta	0.0470671	0.010314	3.79404
	2734.47	9	MS241208-3.64723.64723.3.0.dta	0.113725	0.0036	1.31653
	2734.47	10	MS241208-new-gel.69895.69895.3.1.dta	0.163226	-0.002971	-1.0865
	2734.47	11	MS241208-2425-gel_20240821051635.68854.68854.3.0.dta	0.186135	0.004388	1.6047
	2734.47	12	MS241208-new-gel.69907.69907.3.1.dta	0.221656	-0.00151	-0.55221
	2734.47	13	MS241208-724-gel.70241.70241.3.2.dta	0.279505	-0.00074	-0.270619
	2718.47	14	MS241208-25-3.62106.62106.3.0.dta	0.282657	-0.001947	-0.716211
	2718.48	15	MS241208-new-gel.73698.73698.3.0.dta	0.366988	0.008965	3.2978
	2734.46	16	MS241208-25-3.59118.59118.3.0.dta	0.412876	-0.004758	-1.74001
	2734.47	17	MS241208-2425-gel_20240821051635.68898.68898.4.0.dta	0.713375	0.000495	0.181022
50	ACTB(191)-ARP4(242)/	DLTDYLMKILTER(8)-KEKLPQVTR(3)	2862.56
	2862.57	1	MS241208-24-5.52363.52363.4.0.dta	1.07634e-09	0.004526	1.5811
	2846.57	2	MS241208-724-3.65513.65513.4.0.dta	5.37251e-07	0.001102	0.387133
	2846.57	3	MS241208-24-5.56750.56750.5.1.dta	5.50907e-07	-0.001384	-0.486199
	2862.57	4	MS241208-24-5.52305.52305.4.1.dta	1.04562e-06	0.004526	1.5811
	2846.57	5	MS241208-3.65113.65113.3.0.dta	0.0259404	-0.001346	-0.47285
	2862.57	6	MS241208-2425-gel_20240821051635.65356.65356.4.0.dta	0.0359897	0.001264	0.441562
	2862.57	7	MS241208-24-5.52374.52374.3.0.dta	0.0414382	0.000955	0.333617
	2862.56	8	MS241208-25-3.55016.55016.4.1.dta	0.0530978	-0.005112	-1.78581
	2846.57	9	MS241208-25-3.59506.59506.4.0.dta	0.204528	-0.004179	-1.46808
	2846.58	10	MS241208-724-gel.71346.71346.4.0.dta	0.590818	0.011092	3.89662
51	H4(32)-H4(45)/	DNIQGITKPAIR(8)-GGVKR(4)	1979.14
	1979.14	1	MS241208-new-gel.39341.39341.3.0.dta	0.504296	-0.004291	-2.16811
	1979.14	2	MS241208-new-gel.39436.39436.3.0.dta	0.56445	-0.004291	-2.16811
	1979.14	3	MS241208-25-3.29644.29644.3.0.dta	0.762635	-0.003329	-1.68204
52	H4(32)-H4(21)/	DNIQGITKPAIR(8)-KVLR(1)	1978.18
	1978.18	1	MS241208-724-gel.43307.43307.4.0.dta	0.00203184	-0.002011	-1.01659
	1978.18	2	MS241208-25-3.33226.33226.3.0.dta	0.00354626	-0.003895	-1.96898
	1978.17	3	MS241208-2425-gel_20240821051635.42431.42431.4.0.dta	0.00629122	-0.005754	-2.90873
	1978.18	4	MS241208-24-5.31024.31024.3.0.dta	0.374918	-0.002337	-1.18139
	1978.18	5	MS241208-24-5.31010.31010.3.0.dta	0.492501	-0.002027	-1.02468
53	H4(32)-H4(45)/	DNIQGITKPAIR(8)-RGGVKR(5)	2135.24
	2135.24	1	MS241208-2425-gel_20240821051635.36057.36057.4.0.dta	0.229905	-0.000894	-0.418688
	2135.24	2	MS241208-2425-gel_20240821051635.36103.36103.4.0.dta	0.678985	-0.000894	-0.418688
54	H4(32)-H3(5)/	DNIQGITKPAIR(8)-TKQTAR(2)	2167.22
	2167.21	1	MS241208-24-5.26099.26099.4.1.dta	3.30556e-06	-0.00707	-3.26225
55	H4(32)-H4(45)/	DNIQGITKPAIRR(8)-GGVKR(4)	2135.24
	2135.24	1	MS241208-724-gel.36903.36903.4.0.dta	0.750794	0.000857	0.40136
56	GLTSCR1L(720)-SMARCC1(854)/	DQAHTVTPDKSHFR(10)-ESDTGKK(6)	2540.24
	2540.24	1	MS241208-724-gel.28731.28731.3.0.dta	0.052305	-0.000585	-0.230293
	2540.24	2	MS241208-724-gel.28779.28779.4.0.dta	0.580432	0.00301	1.18493
	2540.24	3	MS241208-724-gel.28722.28722.4.0.dta	0.589878	0.00301	1.18493
	2540.24	4	MS241208-new-gel.28438.28438.4.0.dta	0.600801	0.003094	1.218
	2540.24	5	MS241208-new-gel.28425.28425.4.0.dta	0.626304	0.003094	1.218
57	GLTSCR1L(720)-SMARCA4(357)/	DQAHTVTPDKSHFR(10)-ITPIQKPR(6)	2728.45
	2728.45	1	MS241208-24-5.27067.27067.3.0.dta	4.52173e-07	0.001147	0.420385
	2728.45	2	MS241208-24-5.27041.27041.4.0.dta	0.016556	-0.004729	-1.73322
	2728.45	3	MS241208-25-3.29054.29054.4.1.dta	0.103406	-0.006351	-2.32769
	2728.45	4	MS241208-724-gel.38929.38929.5.0.dta	0.265624	-0.00155	-0.568088
	2728.45	5	MS241208-24-5.27129.27129.4.1.dta	0.406797	-0.00761	-2.78913
	2728.45	6	MS241208-new-gel.38878.38878.3.0.dta	0.610321	-0.002978	-1.09146
58	GLTSCR1L(720)-SMARCC1(740)/	DQAHTVTPDKSHFR(10)-KVQEAAR(1)	2577.32
	2577.32	1	MS241208-2425-gel_20240821051635.28361.28361.4.0.dta	3.03343e-07	-0.000465	-0.18042
	2577.31	2	MS241208-new-gel.28932.28932.5.0.dta	0.0206038	-0.006441	-2.49911
	2577.31	3	MS241208-724-gel.29276.29276.5.0.dta	0.227312	-0.006724	-2.60892
	2577.31	4	MS241208-new-gel.28986.28986.4.1.dta	0.297912	-0.002109	-0.818293
59	GLTSCR1L(720)-GLTSCR1L(832)/	DQAHTVTPDKSHFR(10)-LDKAAHETQFGR(3)	3148.56
	3148.55	1	MS241208-724-gel.35920.35920.6.1.dta	0.279347	-0.001156	-0.367152
60	GLTSCR1L(720)-GLTSCR1L(696)/	DQAHTVTPDKSHFR(10)-PAAKQLTK(4)	2632.38
	2632.37	1	MS241208-new-gel.33446.33446.5.1.dta	0.170638	-0.011184	-4.24862
61	GLTSCR1L(720)-SMARCD1(232)/	DQAHTVTPDKSHFR(10)-RKFSSFFK(2)	2822.44
	2822.44	1	MS241208-724-gel.74796.74796.3.0.dta	0.648821	0.001737	0.615426
62	GLTSCR1L(720)-GLTSCR1L(696)/	DQAHTVTPDKSHFR(10)-RPAAKQLTK(5)	2788.49
	2788.49	1	MS241208-724-gel.32096.32096.5.1.dta	0.0416952	0.00393	1.40937
63	GLTSCR1L(720)-GLTSCR1L(773)/	DQAHTVTPDKSHFR(10)-TQAMLNKYR(7)	2900.45
	2900.44	1	MS241208-3.34301.34301.3.0.dta	0.186319	-0.007918	-2.72992
	2900.44	2	MS241208-724-gel.38926.38926.5.0.dta	0.218801	-0.0076	-2.62029
	2916.45	3	MS241208-724-gel.35714.35714.5.0.dta	0.342113	0.005234	1.79465
	2900.44	4	MS241208-new-gel.38819.38819.5.0.dta	0.41083	-0.004262	-1.46943
	2916.44	5	MS241208-new-gel.35498.35498.5.1.dta	0.646576	-0.004408	-1.51143
	2916.45	6	MS241208-724-gel.35668.35668.4.0.dta	0.738769	0.00732	2.50991
64	SMARCC1(401)-SMARCC1(392)/	DSENTPVKGGTVADLDEQDEETVTAGGKEDEDPAKGDQSR(8)-NVNLKK(5)	5042.38
	5042.38	1	MS241208-2425-gel_20240821051635.40642.40642.5.0.dta	1.03708e-06	-0.000695	-0.137832
	5042.42	2	MS241208-2425-gel_20240821051635.40646.40646.6.1.dta	0.00212843	0.03424	6.79044
	5042.39	3	MS241208-new-gel.41451.41451.6.0.dta	0.0110072	0.006475	1.28411
	5042.38	4	MS241208-new-gel.41405.41405.5.0.dta	0.0754854	-0.002294	-0.454944
	5042.39	5	MS241208-724-gel.41569.41569.5.0.dta	0.0880741	0.006973	1.38288
	5042.38	6	MS241208-3.36732.36732.5.0.dta	0.357213	-0.004763	-0.944593
	5042.38	7	MS241208-724-gel.41528.41528.6.0.dta	0.673965	0.000293	0.058107
65	SMARCA4(437)-SMARCA4(546)/	DTALETALNAKAYK(11)-KDKR(1)	2192.19
	2192.2	1	MS241208-724-gel.41754.41754.4.0.dta	0.779844	0.005392	2.45964
66	ARP4(238)-ARP4(242)/	EAVREGSPANWKR(12)-KEKLPQVTR(3)	2735.49
	2735.5	1	MS241208-724-3.31896.31896.4.0.dta	0.11526	0.000615	0.224822
67	ARP4(238)-ARP4(242)/	EAVREGSPANWKRK(12)-EKLPQVTR(2)	2735.49
	2735.49	1	MS241208-3.31913.31913.5.0.dta	0.709958	-0.006026	-2.20289
68	SMARCD1(341)-SMARCC1(359)/	EFVICDKYLQQIFESQR(7)-SQKEEDEQEDLTK(3)	3918.86
	3918.86	1	MS241208-24-5.49952.49952.4.0.dta	9.88971e-07	0.002299	0.58665
	3918.85	2	MS241208-25-3.52554.52554.4.0.dta	2.27188e-06	-0.011061	-2.82251
69	ARP4(238)-ARP4(242)/	EGSPANWKR(8)-EKLPQVTR(2)	2152.15
	2152.15	1	MS241208-724-3.35534.35534.3.0.dta	8.29557e-12	-0.003721	-1.72897
	2152.15	2	MS241208-724-3.35511.35511.3.0.dta	2.06728e-11	-0.003721	-1.72897
	2152.15	3	MS241208-25-3.30747.30747.3.0.dta	0.000217481	-0.003577	-1.66206
	2152.15	4	MS241208-724-gel.40109.40109.3.0.dta	0.017028	-2e-05	-0.009293
	2152.15	5	MS241208-3.35653.35653.3.0.dta	0.0816625	-0.004314	-2.00451
	2152.15	6	MS241208-24-5.28650.28650.3.0.dta	0.804487	-0.004005	-1.86093
	2152.15	7	MS241208-new-gel.40087.40087.4.1.dta	0.815414	-0.004179	-1.94178
70	H3(80)-H4(78)/	EIAQDFKTDLR(7)-DAVTYTEHAKR(10)	2763.39
	2763.39	1	MS241208-24-5.33172.33172.3.0.dta	1.1769e-21	-0.003118	-1.12832
	2763.39	2	MS241208-2425-gel_20240821051635.43614.43614.3.0.dta	5.00084e-13	-0.004158	-1.50467
	2763.39	3	MS241208-25-3.35378.35378.3.0.dta	1.09e-08	-0.004859	-1.75835
	2763.39	4	MS241208-724-gel.44487.44487.4.0.dta	0.0156331	-0.000763	-0.27611
	2763.39	5	MS241208-724-gel.44648.44648.4.0.dta	0.0314519	-0.000763	-0.27611
	2763.39	6	MS241208-new-gel.44430.44430.4.0.dta	0.271616	-0.000669	-0.242094
	2763.39	7	MS241208-new-gel.44476.44476.4.1.dta	0.412402	-0.000669	-0.242094
	2763.39	8	MS241208-3.40495.40495.3.0.dta	0.436661	-0.004722	-1.70877
	2763.39	9	MS241208-724-gel.44612.44612.5.0.dta	0.489039	-0.002781	-1.00637
	2763.39	10	MS241208-25-3.35402.35402.4.0.dta	0.499438	-0.004987	-1.80466
	2763.39	11	MS241208-724-gel.44465.44465.4.1.dta	0.509633	-0.000763	-0.27611
	2763.39	12	MS241208-724-gel.44439.44439.4.1.dta	0.5284	-0.000763	-0.27611
	2763.39	13	MS241208-new-gel.44421.44421.5.0.dta	0.532203	-0.002827	-1.02302
	2763.39	14	MS241208-724-3.40466.40466.4.1.dta	0.67374	-0.006983	-2.52696
71	H3(80)-H4(6)/	EIAQDFKTDLR(7)-GKGGK(2)	1919.02
	1919.02	1	MS241208-new-gel.39938.39938.3.0.dta	0.0043154	-0.001224	-0.637825
	1919.02	2	MS241208-724-gel.40164.40164.3.0.dta	0.00585987	-0.000872	-0.454398
	1919.02	3	MS241208-new-gel.39913.39913.4.0.dta	0.140265	-0.003821	-1.99112
	1919.02	4	MS241208-724-gel.40019.40019.3.1.dta	0.493844	-0.000872	-0.454398
72	H3(80)-SMARCA4(1029)/	EIAQDFKTDLR(7)-GKGGTK(2)	2020.07
	2020.07	1	MS241208-new-gel.40015.40015.4.1.dta	0.332437	-0.001765	-0.873732
73	H3(80)-H3(19)/	EIAQDFKTDLR(7)-KQLATK(1)	2161.19
	2161.18	1	MS241208-724-gel.55822.55822.3.0.dta	0.81202	-0.003144	-1.45476
74	H3(80)-H4(21)/	EIAQDFKTDLR(7)-KVLR(1)	1988.12
	1988.11	1	MS241208-24-5.33825.33825.3.0.dta	4.22205e-12	-0.00295	-1.48382
	1988.11	2	MS241208-24-5.33761.33761.4.0.dta	1.19762e-11	-0.004606	-2.31677
	1988.11	3	MS241208-24-5.33766.33766.3.0.dta	2.10736e-11	-0.003081	-1.54971
	1988.12	4	MS241208-2425-gel_20240821051635.44436.44436.4.0.dta	9.33149e-07	0.000485	0.243949
	1988.11	5	MS241208-24-5.33657.33657.4.0.dta	7.08446e-06	-0.004594	-2.31073
	1988.11	6	MS241208-24-5.33806.33806.3.0.dta	8.22636e-05	-0.003066	-1.54216
	1988.11	7	MS241208-25-3.35816.35816.4.0.dta	0.0066628	-0.004984	-2.50689
	1988.11	8	MS241208-new-gel.45267.45267.4.0.dta	0.00809942	-0.004278	-2.15178
	1988.11	9	MS241208-new-gel.45245.45245.4.0.dta	0.0107688	-0.004278	-2.15178
	1988.11	10	MS241208-724-gel.45293.45293.4.0.dta	0.0551609	-0.002699	-1.35757
	1988.11	11	MS241208-25-3.35844.35844.4.0.dta	0.116176	-0.004979	-2.50438
	1988.11	12	MS241208-new-gel.45186.45186.4.0.dta	0.148265	-0.004278	-2.15178
	1988.12	13	MS241208-724-gel.45229.45229.3.0.dta	0.357979	0.000912	0.458725
75	H3(80)-H2A(2)/H3(80)-H4(2)/	EIAQDFKTDLR(7)-SGRGK(1)	1977.04
	1977.04	1	MS241208-new-gel.40794.40794.3.0.dta	0.5661	-0.004041	-2.04397
76	H3(80)-H3(5)/	EIAQDFKTDLR(7)-TKQTAR(2)	2177.16
	2177.15	1	MS241208-24-5.28768.28768.3.0.dta	2.31331e-08	-0.007014	-3.22163
	2177.15	2	MS241208-724-3.35551.35551.4.0.dta	1.81393e-07	-0.005071	-2.32918
	2177.15	3	MS241208-25-3.30846.30846.3.0.dta	2.6411e-07	-0.003723	-1.71003
	2177.15	4	MS241208-724-3.35508.35508.4.0.dta	2.78263e-07	-0.005071	-2.32918
	2177.15	5	MS241208-24-5.28774.28774.3.0.dta	0.000762816	-0.007014	-3.22163
	2177.15	6	MS241208-24-5.28717.28717.4.0.dta	0.00686759	-0.00406	-1.86482
	2177.15	7	MS241208-724-gel.39896.39896.4.1.dta	0.0641669	-0.005303	-2.43575
77	H3(80)-H3(57)/	EIAQDFKTDLR(7)-YQKSTELLIR(3)	2723.46
	2723.46	1	MS241208-24-5.41690.41690.3.0.dta	2.26354e-18	0.002827	1.03802
	2723.46	2	MS241208-25-3.44196.44196.3.0.dta	3.58564e-11	0.00045	0.165231
78	SMARCA4(1571)-SMARCA4(1565)/	EKAQDR(2)-IKLGR(2)	1469.84
	1469.84	1	MS241208-new-gel.23911.23911.3.3.dta	0.0226315	-0.000574	-0.390518
	1469.84	2	MS241208-724-gel.24195.24195.3.2.dta	0.0248382	-0.000101	-0.068715
	1469.84	3	MS241208-724-gel.24138.24138.3.1.dta	0.030828	-0.000101	-0.068715
79	SMARCA4(1571)-SMARCA4(1577)/	EKAQDR(2)-LKGGR(2)	1413.78
	1413.78	1	MS241208-2425-gel_20240821051635.16414.16414.3.0.dta	0.00335785	-0.002046	-1.44718
	1413.78	2	MS241208-724-gel.17375.17375.3.0.dta	0.0466406	-0.002596	-1.83621
	1413.78	3	MS241208-2425-gel_20240821051635.16442.16442.4.0.dta	0.124588	-0.003407	-2.40985
	1413.78	4	MS241208-new-gel.17094.17094.3.0.dta	0.237197	-0.003494	-2.47139
	1413.78	5	MS241208-3.13421.13421.3.0.dta	0.264278	-0.00274	-1.93807
	1413.78	6	MS241208-724-gel.17441.17441.3.0.dta	0.336693	-0.002596	-1.83621
	1413.78	7	MS241208-3.13493.13493.4.1.dta	0.719943	0.001267	0.896179
80	SMARCA4(1571)-SMARCA4(1561)/	EKAQDR(2)-SVKVK(3)	1443.82
	1443.82	1	MS241208-2425-gel_20240821051635.17591.17591.3.0.dta	0.00839707	-0.001356	-0.939178
	1443.81	2	MS241208-new-gel.18194.18194.3.0.dta	0.0131833	-0.004843	-3.3543
	1443.81	3	MS241208-724-gel.18446.18446.3.0.dta	0.0408818	-0.00227	-1.57222
	1443.81	4	MS241208-724-gel.18366.18366.3.0.dta	0.707963	-0.00227	-1.57222
81	SMARCA4(1571)-SMARCA4(1563)/	EKAQDR(2)-VKIK(2)	1370.8
	1370.8	1	MS241208-new-gel.19385.19385.3.0.dta	0.425612	0.002267	1.65378
	1370.8	2	MS241208-724-gel.19708.19708.3.0.dta	0.497236	0.002423	1.76758
	1370.8	3	MS241208-2425-gel_20240821051635.18719.18719.3.0.dta	0.787863	-0.001718	-1.25328
82	ARP4(135)-ARP4(421)/	EKLTELMFEHYNIPAFFLCK(2)-QEYEEGGKQCVER(8)	4279.02
	4279	1	MS241208-724-3.63429.63429.4.2.dta	1.62057e-08	-0.017102	-3.99671
	4279.03	2	MS241208-24-5.54751.54751.5.0.dta	1.72842e-05	0.010002	2.33745
	4279.01	3	MS241208-3.63086.63086.5.0.dta	0.000273688	-0.005787	-1.35241
	4279.03	4	MS241208-25-3.57595.57595.5.0.dta	0.000969984	0.007322	1.71114
	4295.04	5	MS241208-25-3.52815.52815.4.2.dta	0.00180658	0.025464	5.92874
	4278.98	6	MS241208-25-3.57537.57537.4.1.dta	0.00199983	-0.035077	-8.19744
	4279.01	7	MS241208-3.63210.63210.5.0.dta	0.270815	-0.005787	-1.35241
83	SMARCC1(592)-SMARCC1(882)/	EKPVDLQNFGLR(2)-AKHLAAVEER(2)	2676.45
	2676.45	1	MS241208-2425-gel_20240821051635.48317.48317.4.0.dta	2.84377e-18	-0.000395	-0.147584
	2676.45	2	MS241208-2425-gel_20240821051635.48344.48344.4.0.dta	2.82367e-11	-0.000395	-0.147584
	2676.44	3	MS241208-724-gel.49282.49282.4.0.dta	6.32174e-07	-0.006392	-2.38824
	2676.44	4	MS241208-new-gel.49236.49236.4.1.dta	0.000142495	-0.005138	-1.91971
	2676.44	5	MS241208-724-gel.49318.49318.4.0.dta	0.00016364	-0.006392	-2.38824
	2676.44	6	MS241208-724-gel.49319.49319.5.0.dta	0.000293186	-0.005073	-1.89542
	2676.44	7	MS241208-724-gel.49251.49251.5.0.dta	0.0103574	-0.005073	-1.89542
	2676.44	8	MS241208-new-gel.49312.49312.4.0.dta	0.0570449	-0.005138	-1.91971
	2676.44	9	MS241208-724-gel.49423.49423.4.0.dta	0.208873	-0.006392	-2.38824
84	SMARCC1(592)-SMARCD1(131)/	EKPVDLQNFGLR(2)-MADKILPQR(4)	2640.42
	2640.42	1	MS241208-724-gel.53824.53824.3.0.dta	0.620223	-0.002301	-0.871453
85	ARP4(371)-SMARCC1(615)/	ELSQKTPPSMR(5)-SKGASAGR(2)	2160.11
	2160.1	1	MS241208-new-gel.25660.25660.3.0.dta	0.375919	-0.003085	-1.42817
	2160.1	2	MS241208-new-gel.25613.25613.3.0.dta	0.404622	-0.003085	-1.42817
	2160.1	3	MS241208-724-gel.25960.25960.3.0.dta	0.547261	-0.003766	-1.74343
86	SMARCA4(524)-SMARCA4(540)/	ENERIEKER(7)-KLIDQKK(1)	2212.23
	2212.23	1	MS241208-724-gel.26117.26117.5.0.dta	0.714152	-0.00073	-0.329984
87	SMARCA4(524)-SMARCA4(545)/	ENERIEKER(7)-LIDQKK(5)	2084.13
	2084.13	1	MS241208-new-gel.28019.28019.4.0.dta	0.427803	-0.000152	-0.072932
	2084.13	2	MS241208-2425-gel_20240821051635.27437.27437.4.0.dta	0.467867	-0.002368	-1.1362
	2084.13	3	MS241208-724-gel.28328.28328.4.0.dta	0.589051	-0.001798	-0.862708
88	GLTSCR1L(929)-GLTSCR1L(942)/	EPLKASQCSPGPEGHR(4)-KTSSR(1)	2465.22
	2465.21	1	MS241208-724-gel.23099.23099.3.1.dta	0.0019433	-0.006588	-2.67238
	2465.22	2	MS241208-new-gel.22832.22832.3.0.dta	0.278435	-0.001633	-0.662416
	2465.21	3	MS241208-724-gel.23159.23159.3.0.dta	0.546434	-0.006588	-2.67238
	2465.22	4	MS241208-2425-gel_20240821051635.22234.22234.5.0.dta	0.697339	-0.004159	-1.68707
89	SMARCA4(516)-SMARCA4(524)/	EQKKENER(3)-IEKER(3)	1871.98
	1871.98	1	MS241208-2425-gel_20240821051635.16944.16944.3.0.dta	1.64396e-06	-0.001436	-0.767101
	1871.98	2	MS241208-25-3.9795.9795.4.0.dta	0.0013409	-0.006356	-3.39533
	1871.98	3	MS241208-25-3.9732.9732.4.0.dta	0.0176747	-0.005401	-2.88518
	1871.98	4	MS241208-724-gel.18020.18020.4.0.dta	0.0293108	-0.002969	-1.58602
	1871.98	5	MS241208-new-gel.17640.17640.4.0.dta	0.0302043	-0.00135	-0.721161
	1871.98	6	MS241208-25-3.9792.9792.3.0.dta	0.040161	-0.00522	-2.78849
	1871.98	7	MS241208-3.13867.13867.4.0.dta	0.0514039	-0.00334	-1.78421
	1871.98	8	MS241208-3.13822.13822.4.0.dta	0.100441	-0.003457	-1.84671
	1871.98	9	MS241208-724-3.13765.13765.4.0.dta	0.107721	-0.003959	-2.11487
	1871.98	10	MS241208-3.13863.13863.4.0.dta	0.14083	-0.00334	-1.78421
	1871.98	11	MS241208-724-gel.17955.17955.4.0.dta	0.172496	-0.002937	-1.56892
	1871.98	12	MS241208-new-gel.17600.17600.4.0.dta	0.192344	-0.00135	-0.721161
	1871.98	13	MS241208-2425-gel_20240821051635.17397.17397.4.0.dta	0.202332	-0.003375	-1.8029
	1871.98	14	MS241208-25-3.9822.9822.4.0.dta	0.205615	-0.006474	-3.45837
	1871.98	15	MS241208-3.13767.13767.4.0.dta	0.252067	-0.003508	-1.87395
	1871.98	16	MS241208-25-3.10216.10216.4.0.dta	0.350098	-0.005759	-3.07642
	1871.98	17	MS241208-3.13905.13905.4.0.dta	0.382013	-0.003324	-1.77566
	1871.98	18	MS241208-new-gel.17996.17996.4.1.dta	0.47727	-0.002751	-1.46957
	1871.98	19	MS241208-724-gel.18074.18074.4.0.dta	0.522178	-0.003057	-1.63303
	1871.98	20	MS241208-25-3.10184.10184.4.3.dta	0.528482	-0.005296	-2.82909
	1871.98	21	MS241208-3.13935.13935.4.0.dta	0.667097	-0.003355	-1.79222
	1871.98	22	MS241208-724-gel.18130.18130.3.0.dta	0.684143	-0.002218	-1.18484
	1871.98	23	MS241208-24-5.8928.8928.4.0.dta	0.793147	-0.006072	-3.24362
	1871.98	24	MS241208-724-gel.18411.18411.5.0.dta	0.794267	-0.002961	-1.58175
	1871.98	25	MS241208-3.13826.13826.5.0.dta	0.814077	-0.005794	-3.09511
90	SMARCA4(516)-SMARCA4(545)/	EQKKENER(3)-LIDQKK(5)	1942.06
	1942.06	1	MS241208-2425-gel_20240821051635.19923.19923.4.1.dta	0.000763335	-0.001093	-0.562804
	1942.05	2	MS241208-724-gel.20777.20777.4.0.dta	0.0905638	-0.005656	-2.91237
	1942.06	3	MS241208-new-gel.20502.20502.3.1.dta	0.211259	-0.000863	-0.444373
	1942.06	4	MS241208-3.16301.16301.3.0.dta	0.770417	-0.005192	-2.67345
91	SMARCA4(517)-SMARCA4(524)/	EQKKENER(4)-IEKER(3)	1871.98
	1871.98	1	MS241208-724-3.14307.14307.4.0.dta	0.0974891	-0.004612	-2.4637
	1871.98	2	MS241208-724-3.14249.14249.4.0.dta	0.242717	-0.004612	-2.4637
	1871.98	3	MS241208-724-3.14340.14340.4.0.dta	0.309646	-0.004621	-2.46851
	1871.98	4	MS241208-3.14484.14484.3.0.dta	0.620969	-0.00368	-1.96583
	1871.98	5	MS241208-724-gel.18444.18444.3.0.dta	0.663834	-0.002581	-1.37875
	1871.98	6	MS241208-25-3.10279.10279.3.0.dta	0.722672	-0.005466	-2.9199
	1871.98	7	MS241208-724-gel.18416.18416.4.0.dta	0.796631	-0.004437	-2.37021
92	SMARCA4(991)-SMARCA4(1565)/	EVEAQLPEKVEYVIK(9)-IKLGR(2)	2497.43
	2497.41	1	MS241208-724-3.54941.54941.3.1.dta	0.733001	-0.016531	-6.61921
93	SMARCA4(991)-SMARCA4(1219)/	EVEAQLPEKVEYVIK(9)-ILAAAKYK(6)	2788.57
	2788.58	1	MS241208-2425-gel_20240821051635.56170.56170.3.0.dta	0.000575831	0.002838	1.01772
	2788.58	2	MS241208-724-gel.57262.57262.3.0.dta	0.000887867	0.006908	2.47725
	2788.58	3	MS241208-new-gel.56989.56989.3.0.dta	0.00269408	0.001709	0.612858
	2788.58	4	MS241208-new-gel.57078.57078.3.0.dta	0.0228051	0.001709	0.612858
	2788.59	5	MS241208-724-gel.57212.57212.4.0.dta	0.180449	0.014732	5.28299
	2788.58	6	MS241208-724-gel.57158.57158.3.0.dta	0.200004	0.007439	2.66767
	2788.59	7	MS241208-724-gel.57162.57162.4.0.dta	0.48081	0.014732	5.28299
	2788.58	8	MS241208-2425-gel_20240821051635.56110.56110.3.1.dta	0.647292	0.002838	1.01772
94	SMARCA4(991)-SMARCA4(1091)/	EVEAQLPEKVEYVIK(9)-ILPKLR(4)	2650.54
	2650.55	1	MS241208-2425-gel_20240821051635.59254.59254.4.0.dta	0.746993	0.003504	1.32199
95	SMARCA4(991)-SMARCA4(1430)/	EVEAQLPEKVEYVIK(9)-KMKK(3)	2461.36
	2461.36	1	MS241208-724-gel.61008.61008.3.0.dta	0.211964	-0.000457	-0.18567
	2461.37	2	MS241208-2425-gel_20240821051635.60108.60108.3.0.dta	0.343775	0.003263	1.32569
	2461.36	3	MS241208-724-gel.61078.61078.4.1.dta	0.417812	-0.000536	-0.217766
	2461.36	4	MS241208-724-gel.60986.60986.4.3.dta	0.76765	-0.000536	-0.217766
96	SMARCA4(991)-SMARCA4(1221)/	EVEAQLPEKVEYVIK(9)-YKLNVDQK(2)	2918.58
	2918.58	1	MS241208-2425-gel_20240821051635.55438.55438.3.0.dta	7.00848e-12	0.0001	0.034263
	2918.58	2	MS241208-724-gel.56587.56587.4.0.dta	0.000530261	-0.000873	-0.299118
	2918.58	3	MS241208-724-gel.56522.56522.3.0.dta	0.00178753	0.004037	1.38321
	2918.57	4	MS241208-724-gel.56697.56697.3.0.dta	0.00266248	-0.006206	-2.12638
	2918.58	5	MS241208-new-gel.56330.56330.3.0.dta	0.00381676	0.005149	1.76422
	2918.58	6	MS241208-new-gel.56427.56427.4.0.dta	0.00474159	0.002646	0.906607
	2918.58	7	MS241208-new-gel.56362.56362.4.0.dta	0.00733089	0.002646	0.906607
	2918.58	8	MS241208-2425-gel_20240821051635.55563.55563.3.0.dta	0.00828581	0.0001	0.034263
	2918.58	9	MS241208-724-gel.56477.56477.4.0.dta	0.028926	0.003934	1.34792
	2918.58	10	MS241208-new-gel.56432.56432.3.0.dta	0.042485	0.005149	1.76422
	2918.58	11	MS241208-724-gel.56671.56671.4.0.dta	0.11904	-0.000873	-0.299118
	2918.58	12	MS241208-new-gel.56287.56287.3.0.dta	0.148161	0.007354	2.51972
	2918.57	13	MS241208-2425-gel_20240821051635.55579.55579.4.0.dta	0.248817	-0.003605	-1.23519
	2918.58	14	MS241208-724-gel.56731.56731.4.0.dta	0.44106	-0.000873	-0.299118
97	SMARCA4(1122)-H4(6)/	GFKYLR(3)-GKGGK(2)	1366.78
	1366.78	1	MS241208-724-gel.32857.32857.3.0.dta	0.069304	-0.00717	-5.24589
98	SMARCA4(1122)-SMARCA4(1577)/	GFKYLR(3)-LKGGR(2)	1450.85
	1450.85	1	MS241208-2425-gel_20240821051635.35332.35332.3.0.dta	2.71691e-07	-0.000699	-0.481786
	1450.85	2	MS241208-25-3.27302.27302.3.1.dta	0.152678	-0.00307	-2.116
	1450.85	3	MS241208-24-5.25243.25243.3.0.dta	0.47137	-0.003042	-2.0967
	1450.85	4	MS241208-724-gel.36252.36252.4.0.dta	0.628948	-0.002256	-1.55495
	1450.85	5	MS241208-25-3.27304.27304.3.1.dta	0.730299	-0.00307	-2.116
	1450.85	6	MS241208-724-gel.36263.36263.3.1.dta	0.757865	-0.000502	-0.346003
	1450.85	7	MS241208-3.31930.31930.4.1.dta	0.801612	-0.001807	-1.24547
99	H4(17)-H4(6)/	GGAKR(4)-GKGGK(2)	1071.63
	1071.62	1	MS241208-new-gel.8470.8470.3.0.dta	0.0040635	-0.003254	-3.03651
	1071.62	2	MS241208-new-gel.8640.8640.3.0.dta	0.00509276	-0.003339	-3.11582
	1071.62	3	MS241208-new-gel.8600.8600.3.0.dta	0.00642662	-0.003339	-3.11582
	1071.62	4	MS241208-724-gel.8729.8729.3.0.dta	0.0121306	-0.00335	-3.12609
	1071.62	5	MS241208-3.7615.7615.3.0.dta	0.0285753	-0.003816	-3.56094
	1071.62	6	MS241208-3.7650.7650.3.0.dta	0.168219	-0.003911	-3.64959
	1071.62	7	MS241208-724-3.7062.7062.3.0.dta	0.297679	-0.004504	-4.20296
	1071.62	8	MS241208-25-3.5691.5691.3.0.dta	0.310796	-0.004571	-4.26548
	1071.62	9	MS241208-3.7575.7575.3.0.dta	0.440957	-0.003694	-3.4471
	1071.62	10	MS241208-3.7485.7485.3.0.dta	0.644588	-0.003762	-3.51055
	1071.62	11	MS241208-3.7612.7612.3.0.dta	0.723363	-0.003816	-3.56094
	1071.62	12	MS241208-3.7603.7603.3.0.dta	0.791353	-0.003768	-3.51615
100	H4(17)-H4(21)/	GGAKR(4)-KVLR(1)	1140.72
	1140.72	1	MS241208-2425-gel_20240821051635.19823.19823.3.0.dta	1.06838e-17	-0.001642	-1.43944
	1140.72	2	MS241208-724-3.16055.16055.3.0.dta	1.19294e-12	-0.002334	-2.04607
	1140.72	3	MS241208-724-3.16032.16032.3.0.dta	1.68982e-12	-0.002406	-2.10919
	1140.72	4	MS241208-724-3.16073.16073.3.0.dta	7.09025e-12	-0.002255	-1.97682
	1140.72	5	MS241208-724-3.16001.16001.3.0.dta	2.57239e-11	-0.002392	-2.09692
	1140.72	6	MS241208-724-3.15990.15990.3.0.dta	1.98677e-06	-0.002444	-2.1425
	1140.72	7	MS241208-2425-gel_20240821051635.19879.19879.3.0.dta	2.62035e-06	-0.001642	-1.43944
	1140.72	8	MS241208-new-gel.20407.20407.3.0.dta	3.15664e-06	-0.001549	-1.35791
	1140.72	9	MS241208-724-gel.20677.20677.3.0.dta	5.27461e-06	-0.001473	-1.29129
	1140.72	10	MS241208-new-gel.20395.20395.3.0.dta	0.000200808	-0.001548	-1.35704
	1140.72	11	MS241208-new-gel.20521.20521.3.0.dta	0.00150436	-0.00155	-1.35879
	1140.72	12	MS241208-3.16160.16160.3.0.dta	0.0194292	-0.002283	-2.00137
	1140.72	13	MS241208-3.16133.16133.3.0.dta	0.0213033	-0.002376	-2.08289
	1140.72	14	MS241208-3.16116.16116.3.0.dta	0.151995	-0.002408	-2.11095
	1140.72	15	MS241208-3.16257.16257.3.0.dta	0.308365	-0.002391	-2.09604
	1140.72	16	MS241208-3.16082.16082.3.0.dta	0.362007	-0.002124	-1.86198
	1140.72	17	MS241208-25-3.11909.11909.3.1.dta	0.610865	-0.002057	-1.80324
101	H4(17)-H2A(2)/H4(17)-H4(2)/	GGAKRHR(4)-SGRGK(1)	1422.8
	1422.8	1	MS241208-3.23847.23847.3.0.dta	0.527054	-0.000503	-0.353527
102	H4(9)-SMARCA4(1122)/	GGKGLGK(3)-GFKYLR(3)	1536.89
	1536.89	1	MS241208-new-gel.38494.38494.3.0.dta	0.142175	0.00224	1.45749
103	H4(9)-H4(17)/	GGKGLGK(3)-GGAKR(4)	1241.73
	1241.73	1	MS241208-724-3.15086.15086.3.1.dta	1.09549e-13	-0.002553	-2.056
	1241.73	2	MS241208-new-gel.19233.19233.3.0.dta	3.98926e-06	0.000664	0.534737
	1241.73	3	MS241208-724-gel.19553.19553.3.0.dta	2.95322e-05	0.001858	1.4963
	1241.73	4	MS241208-25-3.11072.11072.3.0.dta	0.00136968	-0.002805	-2.25894
	1241.73	5	MS241208-new-gel.19287.19287.3.0.dta	0.00312971	0.000664	0.534737
	1241.73	6	MS241208-3.15229.15229.3.0.dta	0.0207773	-0.002623	-2.11237
	1241.73	7	MS241208-2425-gel_20240821051635.18630.18630.3.0.dta	0.544598	-0.000281	-0.226297
	1241.73	8	MS241208-new-gel.19162.19162.3.0.dta	0.560143	0.000565	0.455009
	1241.73	9	MS241208-2425-gel_20240821051635.18648.18648.3.0.dta	0.677824	-0.000281	-0.226297
	1241.73	10	MS241208-25-3.11023.11023.3.0.dta	0.709126	-0.002805	-2.25894
104	H4(9)-H4(21)/	GGKGLGK(3)-KVLR(1)	1268.8
	1268.8	1	MS241208-new-gel.27872.27872.3.0.dta	2.52162e-05	-0.002127	-1.67638
	1268.8	2	MS241208-new-gel.27859.27859.3.0.dta	0.000157571	-0.002127	-1.67638
	1268.8	3	MS241208-new-gel.27954.27954.3.0.dta	0.00106009	-0.00214	-1.68663
	1268.8	4	MS241208-724-gel.28126.28126.3.0.dta	0.00130775	-0.002399	-1.89076
	1268.8	5	MS241208-724-gel.28209.28209.3.0.dta	0.798933	-0.002909	-2.29271
105	H4(17)-H2A(2)/H4(17)-H4(2)/	GGKGLGKGGAKRHR(11)-SGRGK(1)	2020.16
	2020.16	1	MS241208-3.32283.32283.3.0.dta	0.804004	5e-06	0.002475
106	SMARCA4(1033)-SMARCA4(1026)/	GGTKTLMNTIMQLR(4)-GVLLTDGSEKDKK(12)	3090.65
	3090.65	1	MS241208-3.66638.66638.3.1.dta	0.799168	-0.001559	-0.504424
107	SMARCA4(1033)-H4(21)/	GGTKTLMNTIMQLR(4)-KVLR(1)	2216.26
	2216.27	1	MS241208-724-gel.57532.57532.4.0.dta	0.678427	0.003416	1.54133
108	H4(45)-H4(21)/	GGVKR(4)-KVLR(1)	1168.75
	1168.75	1	MS241208-724-gel.24015.24015.3.0.dta	9.87396e-06	-0.001139	-0.974543
	1168.75	2	MS241208-724-gel.24001.24001.3.0.dta	0.000151463	-0.001139	-0.974543
	1168.75	3	MS241208-new-gel.23757.23757.3.0.dta	0.000386466	-0.000131	-0.112085
	1168.75	4	MS241208-new-gel.23707.23707.3.1.dta	0.700569	-0.000131	-0.112085
109	BCL7A(67)-SMARCA4(1301)/	GKDEK(2)-RKPR(2)	1269.73
	1269.73	1	MS241208-new-gel.46365.46365.2.0.dta	0.453304	0.006225	4.90263
110	H4(6)-H4(21)/	GKGGK(2)-KVLR(1)	1098.7
	1098.7	1	MS241208-724-3.15530.15530.3.1.dta	1.6316e-16	-0.002826	-2.57213
	1098.7	2	MS241208-724-3.15624.15624.3.0.dta	3.93746e-11	-0.002826	-2.57213
	1098.7	3	MS241208-25-3.11506.11506.3.0.dta	1.81933e-09	-0.003344	-3.0436
	1098.7	4	MS241208-2425-gel_20240821051635.19257.19257.3.0.dta	5.50835e-09	-0.001535	-1.39711
	1098.7	5	MS241208-724-gel.20107.20107.3.0.dta	0.000101509	-0.001977	-1.7994
	1098.7	6	MS241208-724-gel.20139.20139.3.0.dta	0.000119639	-0.001977	-1.7994
	1098.7	7	MS241208-724-gel.20137.20137.3.0.dta	0.000132163	-0.001977	-1.7994
	1098.7	8	MS241208-new-gel.19810.19810.3.0.dta	0.000204702	-0.002875	-2.61673
	1098.7	9	MS241208-new-gel.19778.19778.3.0.dta	0.00285587	-0.002772	-2.52298
	1098.7	10	MS241208-3.15598.15598.3.1.dta	0.00908846	-0.002824	-2.57031
	1098.7	11	MS241208-25-3.11553.11553.2.1.dta	0.00913957	-0.002878	-2.61946
	1098.7	12	MS241208-3.15621.15621.3.1.dta	0.0140836	-0.002824	-2.57031
	1098.7	13	MS241208-new-gel.19886.19886.3.0.dta	0.0193154	-0.002875	-2.61673
	1098.7	14	MS241208-new-gel.19919.19919.3.0.dta	0.0687738	-0.002875	-2.61673
	1098.7	15	MS241208-25-3.11438.11438.3.1.dta	0.750438	-0.003483	-3.17011
111	H4(9)-H4(21)/	GKGGKGLGK(5)-KVLR(1)	1453.92
	1453.92	1	MS241208-new-gel.25151.25151.4.0.dta	0.357239	-0.002167	-1.49045
	1453.92	2	MS241208-new-gel.25221.25221.4.0.dta	0.680215	-0.002167	-1.49045
112	SS18SSX(461)-SS18SSX(458)/	GKHAWTHR(2)-SGPKR(4)	1673.9
	1673.89	1	MS241208-3.15927.15927.4.0.dta	0.0578729	-0.004089	-2.4428
	1673.89	2	MS241208-3.15997.15997.4.0.dta	0.191138	-0.003282	-1.96069
113	H2A(6)-H2A(16)/	GKQGGK(2)-AKTR(2)	1186.69
	1186.69	1	MS241208-724-3.7252.7252.3.0.dta	4.09195e-12	-0.004509	-3.79964
	1186.69	2	MS241208-25-3.5775.5775.3.0.dta	2.39096e-07	-0.004193	-3.53336
	1186.69	3	MS241208-724-3.7297.7297.3.0.dta	1.2897e-06	-0.004562	-3.84431
	1186.69	4	MS241208-724-3.7343.7343.3.0.dta	1.35772e-06	-0.004508	-3.7988
	1186.69	5	MS241208-25-3.5791.5791.3.0.dta	4.31288e-06	-0.004633	-3.90414
	1186.69	6	MS241208-25-3.5792.5792.3.0.dta	0.00126405	-0.004633	-3.90414
	1186.69	7	MS241208-3.7890.7890.3.0.dta	0.00753614	-0.004021	-3.38842
	1186.69	8	MS241208-3.7820.7820.3.0.dta	0.00764924	-0.003841	-3.23673
	1186.69	9	MS241208-3.7789.7789.3.0.dta	0.00911859	-0.00377	-3.1769
	1186.69	10	MS241208-3.7808.7808.3.0.dta	0.0106048	-0.003814	-3.21398
	1186.69	11	MS241208-3.7827.7827.3.0.dta	0.0128658	-0.003856	-3.24937
	1186.69	12	MS241208-3.7928.7928.3.0.dta	0.0365507	-0.004339	-3.65639
	1186.69	13	MS241208-3.7698.7698.3.0.dta	0.12072	-0.003793	-3.19629
	1186.69	14	MS241208-3.7793.7793.2.0.dta	0.17855	-0.003602	-3.03533
	1186.69	15	MS241208-3.7706.7706.3.0.dta	0.201937	-0.003793	-3.19629
	1186.69	16	MS241208-3.7736.7736.2.0.dta	0.214594	-0.003552	-2.9932
	1186.69	17	MS241208-724-gel.8885.8885.3.0.dta	0.287312	-0.003321	-2.79854
	1186.69	18	MS241208-3.7862.7862.3.0.dta	0.301121	-0.003919	-3.30246
	1186.69	19	MS241208-3.7937.7937.3.0.dta	0.439062	-0.004133	-3.4828
	1186.69	20	MS241208-new-gel.8475.8475.2.0.dta	0.683382	-0.002283	-1.92384
	1186.69	21	MS241208-new-gel.8314.8314.3.0.dta	0.746144	-0.002615	-2.20361
114	H2A(6)-SMARCA4(524)/	GKQGGK(2)-IEKER(3)	1385.77
	1385.77	1	MS241208-new-gel.17191.17191.3.0.dta	0.0349157	-0.002087	-1.50602
	1385.77	2	MS241208-new-gel.17252.17252.3.0.dta	0.0898703	-0.002087	-1.50602
115	H2A(6)-H4(21)/	GKQGGK(2)-KVLR(1)	1226.76
	1226.76	1	MS241208-24-5.10068.10068.3.0.dta	2.85707e-07	-0.002831	-2.30771
	1226.76	2	MS241208-new-gel.19335.19335.3.1.dta	0.00888523	0.000826	0.67332
	1226.76	3	MS241208-new-gel.19384.19384.3.1.dta	0.48628	0.000826	0.67332
	1226.76	4	MS241208-724-gel.19657.19657.3.1.dta	0.701704	0.002839	2.31423
116	H2A(6)-H2B(126)/	GKQGGK(2)-YTSAK(5)	1280.68
	1280.68	1	MS241208-724-3.15196.15196.2.0.dta	7.4119e-21	-0.000341	-0.266264
	1280.68	2	MS241208-new-gel.18393.18393.2.0.dta	0.0146014	-0.001973	-1.54058
	1280.68	3	MS241208-25-3.11121.11121.2.0.dta	0.175882	-0.00322	-2.51428
	1280.68	4	MS241208-724-gel.18632.18632.2.1.dta	0.676259	-0.002621	-2.04656
117	ARP4(62)-H2A(16)/	GKQGGPTYYIDTNALR(2)-QGGKTRAKAKTR(10)	3192.72
	3192.73	1	MS241208-new-gel.50773.50773.4.1.dta	0.490462	0.001859	0.582262
118	H4(13)-SMARCA4(1122)/	GLGKGGAK(4)-GFKYLR(3)	1607.93
	1607.93	1	MS241208-724-gel.38582.38582.3.1.dta	0.201057	0.001285	0.799166
119	H4(13)-H4(6)/	GLGKGGAK(4)-GKGGK(2)	1270.75
	1270.75	1	MS241208-724-gel.19420.19420.3.0.dta	0.000498878	0.000411	0.323432
	1270.75	2	MS241208-new-gel.19132.19132.3.0.dta	0.00354619	-0.00121	-0.952195
	1270.75	3	MS241208-724-gel.19378.19378.3.0.dta	0.00452636	0.000411	0.323432
	1270.75	4	MS241208-new-gel.19108.19108.3.0.dta	0.0121017	-0.00121	-0.952195
	1270.75	5	MS241208-724-gel.19486.19486.3.0.dta	0.0255676	0.000411	0.323432
	1270.75	6	MS241208-3.15060.15060.2.0.dta	0.0315724	-0.001716	-1.35039
	1270.74	7	MS241208-3.15075.15075.3.0.dta	0.164299	-0.004101	-3.22723
	1270.75	8	MS241208-new-gel.19044.19044.3.0.dta	0.17183	-0.00121	-0.952195
	1270.75	9	MS241208-2425-gel_20240821051635.18502.18502.3.0.dta	0.309615	0.000819	0.644502
	1270.74	10	MS241208-724-3.14960.14960.3.1.dta	0.417413	-0.005454	-4.29196
	1270.75	11	MS241208-2425-gel_20240821051635.18453.18453.3.0.dta	0.460589	0.000819	0.644502
	1270.75	12	MS241208-724-gel.19493.19493.2.0.dta	0.492876	0.003138	2.46941
	1270.74	13	MS241208-3.15117.15117.3.0.dta	0.498063	-0.004101	-3.22723
	1270.75	14	MS241208-3.15062.15062.2.0.dta	0.55561	-0.001716	-1.35039
120	H4(13)-H4(21)/	GLGKGGAK(4)-KVLR(1)	1339.84
	1339.84	1	MS241208-2425-gel_20240821051635.27551.27551.3.0.dta	2.62662e-05	0.000301	0.224653
	1339.84	2	MS241208-724-gel.28378.28378.3.0.dta	0.000305459	0.000847	0.632164
	1339.84	3	MS241208-new-gel.28109.28109.3.0.dta	0.000407607	0.002555	1.90694
	1339.85	4	MS241208-new-gel.28159.28159.2.0.dta	0.695457	0.004058	3.02872
121	SMARCA4(1140)-SMARCA4(835)/	GMLLKTFNEPGSEYFIFLLSTR(5)-VSYKGSPAAR(4)	3735.95
	3735.94	1	MS241208-3.66325.66325.3.0.dta	0.00632695	-0.007447	-1.99334
	3735.94	2	MS241208-3.66576.66576.4.1.dta	0.0459685	-0.002545	-0.68122
122	SMARCC1(354)-SMARCC1(342)/	GQASLYGKR(8)-KSGK(1)	1535.85
	1535.85	1	MS241208-2425-gel_20240821051635.24171.24171.3.0.dta	0.0703759	-0.001413	-0.920009
123	SMARCC1(354)-SMARCC1(345)/	GQASLYGKR(8)-SGKK(3)	1535.85
	1535.85	1	MS241208-new-gel.24751.24751.3.0.dta	0.197105	0.000661	0.430379
	1535.85	2	MS241208-724-gel.25053.25053.3.0.dta	0.792324	-0.000439	-0.285834
124	SMARCA4(207)-SMARCA4(94)/	GQPLPDHLQMAVQGKR(15)-YNQMKGMGMR(5)	3127.54
	3127.54	1	MS241208-3.41139.41139.3.0.dta	0.725392	-0.004767	-1.5242
125	SMARCA4(1417)-SMARCA4(1565)/	GRPPAEKLSPNPPNLTK(7)-IKLGR(2)	2539.47
	2539.47	1	MS241208-724-gel.40128.40128.5.1.dta	0.675263	-0.006193	-2.4387
	2539.47	2	MS241208-new-gel.40193.40193.5.0.dta	0.788519	0.000125	0.049223
126	SMARCA4(1417)-SMARCA4(1577)/	GRPPAEKLSPNPPNLTK(7)-LKGGR(2)	2483.41
	2483.41	1	MS241208-2425-gel_20240821051635.35618.35618.4.1.dta	0.239861	-0.000297	-0.119594
	2483.41	2	MS241208-2425-gel_20240821051635.35604.35604.4.0.dta	0.357078	-0.000297	-0.119594
127	SMARCA4(1417)-SMARCA4(1485)/	GRPPAEKLSPNPPNLTK(7)-NHKYR(3)	2670.45
	2670.44	1	MS241208-2425-gel_20240821051635.33332.33332.5.0.dta	4.07628e-05	-0.003735	-1.39864
	2670.44	2	MS241208-2425-gel_20240821051635.33277.33277.5.0.dta	0.0182098	-0.003658	-1.36981
	2670.45	3	MS241208-2425-gel_20240821051635.33182.33182.5.0.dta	0.0327324	-0.001365	-0.51115
	2670.44	4	MS241208-new-gel.34138.34138.5.0.dta	0.194384	-0.004425	-1.65703
	2670.45	5	MS241208-new-gel.34039.34039.4.0.dta	0.314309	0.000531	0.198843
	2670.46	6	MS241208-724-gel.33775.33775.4.0.dta	0.317273	0.009294	3.48032
	2670.45	7	MS241208-724-gel.33729.33729.5.0.dta	0.357209	0.002372	0.888241
	2670.45	8	MS241208-724-gel.33670.33670.5.0.dta	0.38968	0.000321	0.120205
	2670.44	9	MS241208-new-gel.34077.34077.5.1.dta	0.785151	-0.004469	-1.6735
	2670.44	10	MS241208-new-gel.34223.34223.5.1.dta	0.792446	-0.003812	-1.42748
128	GLTSCR1L(1005)-GLTSCR1L(1019)/	GSGEPQPDLQLTKSLETTFK(13)-KAGR(1)	2744.45
	2744.45	1	MS241208-2425-gel_20240821051635.50158.50158.4.3.dta	3.59121e-05	0.005533	2.01607
	2744.44	2	MS241208-new-gel.51012.51012.4.0.dta	5.06845e-05	-0.00697	-2.53967
	2744.45	3	MS241208-2425-gel_20240821051635.50193.50193.3.1.dta	0.00983621	0.001025	0.373482
	2744.45	4	MS241208-724-gel.51129.51129.3.0.dta	0.0148178	0.002306	0.840242
	2744.44	5	MS241208-new-gel.50976.50976.3.0.dta	0.0165086	-0.003519	-1.28223
	2744.44	6	MS241208-new-gel.50930.50930.3.1.dta	0.0834752	-0.003519	-1.28223
129	GLTSCR1L(1005)-GLTSCR1L(942)/	GSGEPQPDLQLTKSLETTFK(13)-KTSSR(1)	2891.5
	2891.51	1	MS241208-new-gel.50467.50467.4.1.dta	0.254991	0.005548	1.91873
130	GLTSCR1L(1005)-GLTSCR1L(1018)/	GSGEPQPDLQLTKSLETTFK(13)-NILELKK(6)	3170.72
	3170.73	1	MS241208-2425-gel_20240821051635.59463.59463.4.0.dta	8.27304e-06	0.014808	4.67023
	3170.73	2	MS241208-new-gel.60358.60358.3.0.dta	0.0115688	0.01122	3.53863
	3170.73	3	MS241208-724-gel.60475.60475.3.0.dta	0.0194313	0.007809	2.46285
	3170.73	4	MS241208-724-gel.60434.60434.4.0.dta	0.0617849	0.005881	1.85478
	3170.73	5	MS241208-new-gel.60283.60283.4.0.dta	0.0634102	0.008524	2.68835
	3170.73	6	MS241208-new-gel.60362.60362.4.0.dta	0.0667443	0.009685	3.05451
	3170.73	7	MS241208-724-gel.60539.60539.4.0.dta	0.19589	0.008118	2.5603
131	H4(60)-H4(32)/	GVLKVFLENVIR(4)-DNIQGITKPAIR(8)	2849.66
	2849.66	1	MS241208-25-3.60055.60055.3.0.dta	1.8783e-09	0.00063	0.221079
	2849.67	2	MS241208-25-3.60048.60048.4.0.dta	0.0641411	0.005755	2.01954
	2849.66	3	MS241208-24-5.57396.57396.3.0.dta	0.65371	0.000742	0.260382
132	H4(60)-H3(80)/	GVLKVFLENVIR(4)-EIAQDFKTDLR(7)	2859.6
	2859.6	1	MS241208-25-3.61183.61183.3.0.dta	0.0787655	-0.00234	-0.818297
133	H4(60)-H4(17)/	GVLKVFLENVIR(4)-GGAKR(4)	2012.2
	2012.2	1	MS241208-new-gel.65883.65883.3.0.dta	0.68318	-0.000351	-0.174436
134	H4(60)-H3(65)/	GVLKVFLENVIR(4)-KLPFQR(1)	2312.39
	2312.38	1	MS241208-24-5.56909.56909.3.0.dta	0.000892136	-0.004606	-1.99188
135	H4(60)-H4(21)/	GVLKVFLENVIR(4)-KVLR(1)	2039.27
	2039.27	1	MS241208-25-3.55734.55734.4.0.dta	1.53846e-08	-0.005999	-2.94173
	2039.27	2	MS241208-24-5.52791.52791.3.0.dta	9.71898e-08	-0.004702	-2.30572
	2039.27	3	MS241208-724-3.61229.61229.3.0.dta	1.12132e-06	-0.005589	-2.74068
	2039.27	4	MS241208-724-3.61425.61425.3.0.dta	1.17153e-06	-0.006019	-2.95154
	2039.27	5	MS241208-25-3.55720.55720.4.0.dta	1.91269e-06	-0.006013	-2.9486
	2039.27	6	MS241208-25-3.55726.55726.4.0.dta	3.97135e-06	-0.006056	-2.96969
	2039.27	7	MS241208-25-3.55493.55493.4.0.dta	1.10508e-05	-0.005342	-2.61956
	2039.27	8	MS241208-25-3.55888.55888.4.0.dta	1.14112e-05	-0.005874	-2.88044
	2039.27	9	MS241208-25-3.55678.55678.4.0.dta	2.4196e-05	-0.005712	-2.801
	2039.27	10	MS241208-724-3.61299.61299.3.0.dta	2.43757e-05	-0.006326	-3.10209
	2039.27	11	MS241208-724-3.61343.61343.3.0.dta	7.10511e-05	-0.006447	-3.16142
	2039.27	12	MS241208-25-3.55879.55879.3.0.dta	0.000188816	-0.006022	-2.95301
	2039.27	13	MS241208-25-3.55881.55881.4.0.dta	0.000267752	-0.005874	-2.88044
	2039.27	14	MS241208-24-5.53187.53187.4.0.dta	0.000274	-0.005238	-2.56856
	2039.27	15	MS241208-24-5.52972.52972.3.0.dta	0.000336051	-0.005329	-2.61319
	2039.27	16	MS241208-25-3.55857.55857.4.0.dta	0.000553138	-0.005944	-2.91476
	2039.27	17	MS241208-24-5.52892.52892.3.0.dta	0.000594485	-0.004416	-2.16548
	2039.27	18	MS241208-new-gel.70293.70293.3.0.dta	0.000691559	-0.000882	-0.432507
	2039.27	19	MS241208-24-5.53398.53398.4.1.dta	0.000979616	-0.002703	-1.32547
	2039.27	20	MS241208-24-5.53175.53175.4.0.dta	0.00125993	-0.005358	-2.62741
	2039.27	21	MS241208-25-3.55604.55604.4.0.dta	0.00244344	-0.005181	-2.54061
	2039.27	22	MS241208-724-3.61455.61455.4.1.dta	0.00496858	-0.006857	-3.36247
	2039.27	23	MS241208-724-gel.70136.70136.4.0.dta	0.00793079	-0.002634	-1.29164
	2039.27	24	MS241208-24-5.53355.53355.4.2.dta	0.00971492	-0.003483	-1.70796
	2039.27	25	MS241208-724-gel.70287.70287.3.0.dta	0.0111137	-0.006983	-3.42426
	2039.28	26	MS241208-25-3.57625.57625.3.0.dta	0.0281572	0.002371	1.16267
	2039.27	27	MS241208-24-5.53223.53223.4.0.dta	0.0296553	-0.00569	-2.79021
	2039.27	28	MS241208-24-5.53255.53255.3.0.dta	0.0345499	-0.006468	-3.17172
	2039.27	29	MS241208-25-3.55880.55880.3.0.dta	0.046276	-0.006022	-2.95301
	2039.27	30	MS241208-new-gel.70455.70455.3.0.dta	0.0632762	-0.001568	-0.768901
	2039.27	31	MS241208-25-3.56610.56610.4.0.dta	0.0676923	-0.003154	-1.54663
	2039.27	32	MS241208-24-5.53290.53290.4.1.dta	0.104968	-0.004956	-2.43028
	2039.27	33	MS241208-724-gel.70482.70482.4.0.dta	0.106351	0.000662	0.324625
	2039.28	34	MS241208-25-3.56690.56690.3.1.dta	0.107734	0.001469	0.720354
	2039.27	35	MS241208-25-3.56343.56343.4.4.dta	0.28794	-0.004263	-2.09045
	2039.27	36	MS241208-3.61071.61071.4.0.dta	0.32152	-0.006169	-3.0251
	2039.27	37	MS241208-25-3.55533.55533.2.0.dta	0.324188	-0.004023	-1.97276
	2039.27	38	MS241208-24-5.53131.53131.3.0.dta	0.388062	-0.006598	-3.23547
	2039.27	39	MS241208-25-3.56133.56133.4.0.dta	0.587962	-0.005704	-2.79707
	2039.27	40	MS241208-24-5.53913.53913.4.3.dta	0.60436	-0.002065	-1.01262
	2039.27	41	MS241208-3.60991.60991.2.0.dta	0.669992	-0.001823	-0.893946
	2039.27	42	MS241208-24-5.53603.53603.4.1.dta	0.730434	-0.003304	-1.62018
	2039.26	43	MS241208-724-gel.70127.70127.3.1.dta	0.77096	-0.015086	-7.39773
136	H4(60)-H2A(96)/	GVLKVFLENVIR(4)-NDEELNKLLGR(7)	2824.59
	2824.59	1	MS241208-24-5.59307.59307.3.0.dta	0.000155886	-0.001645	-0.582385
137	H4(60)-H3(5)/	GVLKVFLENVIR(4)-TKQTAR(2)	2228.31
	2228.31	1	MS241208-24-5.50208.50208.3.0.dta	1.60576e-07	0.002461	1.10442
	2228.32	2	MS241208-25-3.52799.52799.3.0.dta	0.00436666	0.003027	1.35843
	2228.31	3	MS241208-24-5.50108.50108.4.0.dta	0.0244634	-0.001747	-0.784001
138	H2B(117)-H2B(126)/	HAVSEGTKAVTK(8)-YTSAK(5)	1934.02
	1934.02	1	MS241208-new-gel.26004.26004.3.0.dta	0.0018229	-0.000475	-0.245602
	1934.02	2	MS241208-25-3.16974.16974.3.1.dta	0.0640103	-0.007256	-3.75176
	1934.02	3	MS241208-new-gel.26038.26038.2.0.dta	0.0943852	-0.000352	-0.182004
	1934.02	4	MS241208-724-gel.26299.26299.3.0.dta	0.0945374	-0.002514	-1.29988
	1934.02	5	MS241208-3.21609.21609.3.0.dta	0.0991102	-0.003608	-1.86554
	1934.02	6	MS241208-3.21522.21522.3.0.dta	0.654697	-0.003923	-2.02841
139	SMARCC1(925)-SMARCD1(353)/	HFEELETIMDREKEALEQQR(13)-MKFSEIPQR(2)	3803.87
	3803.87	1	MS241208-24-5.49938.49938.4.0.dta	1.40707e-06	-0.006251	-1.64332
	3803.87	2	MS241208-724-3.58214.58214.5.0.dta	1.59012e-05	-0.002656	-0.698236
	3803.87	3	MS241208-724-3.58348.58348.5.0.dta	0.000104099	-0.002623	-0.68956
	3819.87	4	MS241208-724-gel.62526.62526.5.1.dta	0.012602	0.00224	0.586408
	3819.87	5	MS241208-724-gel.62573.62573.5.1.dta	0.112444	0.00224	0.586408
	3819.88	6	MS241208-new-gel.62541.62541.5.0.dta	0.60932	0.009861	2.5815
	3803.88	7	MS241208-3.57913.57913.5.0.dta	0.645461	0.004254	1.11833
	3819.88	8	MS241208-new-gel.62590.62590.5.0.dta	0.712937	0.009861	2.5815
140	SMARCA4(711)-SMARCA4(689)/	HIIENAKQDVDDEYGVSQALAR(7)-KIPDPDSDDVSEVDAR(1)	4366.1
	4366.12	1	MS241208-3.46351.46351.4.0.dta	0.076035	0.02398	5.49232
	4366.12	2	MS241208-3.46397.46397.4.1.dta	0.503625	0.02398	5.49232
141	BRD9(9)-BRD9(73)/	HKAEWR(2)-KKSEK(2)	1582.87
	1582.87	1	MS241208-724-gel.64734.64734.2.0.dta	0.813351	0.000746	0.471296
142	SMARCA4(484)-ARP4(379)/	HQEYLNSILQHAKDFK(13)-LKLIANNTTVER(2)	3479.86
	3479.87	1	MS241208-724-gel.58029.58029.4.0.dta	0.000296698	0.006465	1.85783
	3479.87	2	MS241208-724-gel.58010.58010.5.0.dta	0.000603193	0.003778	1.08567
	3479.87	3	MS241208-724-gel.57967.57967.4.0.dta	0.000700693	0.006465	1.85783
	3479.87	4	MS241208-724-gel.58084.58084.5.0.dta	0.00103025	0.003778	1.08567
	3479.86	5	MS241208-2425-gel_20240821051635.57535.57535.5.0.dta	0.00479813	-0.003755	-1.07906
	3479.86	6	MS241208-2425-gel_20240821051635.57565.57565.5.0.dta	0.256945	-0.003755	-1.07906
	3479.86	7	MS241208-new-gel.58003.58003.5.0.dta	0.390498	-0.008654	-2.48688
143	SMARCA4(484)-ARP4(379)/	HQEYLNSILQHAKDFKEYHR(13)-LKLIANNTTVER(2)	4065.13
	4065.14	1	MS241208-724-gel.56021.56021.6.3.dta	0.310733	0.00692	1.70228
	4065.15	2	MS241208-724-gel.56335.56335.6.0.dta	0.518403	0.017368	4.27243
144	SMARCC1(199)-SMARCC1(292)/	HQGTFTDEKSK(9)-KPVSFR(1)	2148.11
	2148.11	1	MS241208-2425-gel_20240821051635.33085.33085.4.1.dta	0.0253317	-0.001315	-0.612167
	2148.1	2	MS241208-new-gel.33768.33768.4.4.dta	0.689535	-0.003451	-1.60653
145	SMARCA4(1342)-H2A(96)/	HRKEVDYSDSLTEK(3)-NDEELNKLLGR(7)	3144.58
	3144.58	1	MS241208-3.42291.42291.3.0.dta	0.448587	0.001901	0.604532
146	H4(21)-H4(32)/	HRKVLRDNIQGITK(3)-DNIQGITKPAIR(8)	3140.8
	3140.8	1	MS241208-3.35092.35092.4.0.dta	0.815877	-0.003861	-1.2293
147	SMARCC1(64)-SMARCD1(1)/	HYKK(3)-MAAR(1)	1160.62
	1160.64	1	MS241208-24-5.10986.10986.3.0.dta	0.00594885	0.014296	12.3175
148	SMARCA4(524)-SMARCA4(516)/	IEKER(3)-EQKK(3)	1343.75
	1343.75	1	MS241208-2425-gel_20240821051635.16891.16891.3.0.dta	0.000166885	-0.001311	-0.975626
	1343.75	2	MS241208-2425-gel_20240821051635.16862.16862.3.0.dta	0.0234536	-0.001311	-0.975626
	1343.75	3	MS241208-new-gel.17577.17577.3.0.dta	0.0414279	9.5e-05	0.070698
	1343.75	4	MS241208-724-gel.17873.17873.2.0.dta	0.0559564	0.000844	0.628092
	1343.75	5	MS241208-724-gel.17971.17971.2.0.dta	0.177622	0.000844	0.628092
	1343.75	6	MS241208-3.13839.13839.3.0.dta	0.322616	-0.003529	-2.62623
	1343.75	7	MS241208-724-gel.17854.17854.3.0.dta	0.393693	-0.000932	-0.69358
	1343.75	8	MS241208-25-3.9805.9805.2.1.dta	0.396558	-0.005901	-4.39143
	1343.75	9	MS241208-3.13800.13800.3.0.dta	0.533277	-0.003518	-2.61804
149	SMARCA4(467)-SMARCA4(545)/	IEQERKR(6)-LIDQKK(5)	1840.06
	1840.03	1	MS241208-724-gel.56963.56963.3.0.dta	0.610491	-0.036008	-19.5689
150	SMARCD1(194)-SMARCD1(101)/	IFISNTFNPAKSDAEDGEGTVASWELR(11)-KRPAPQQIQQVQQQAVQNR(1)	5336.7
	5336.71	1	MS241208-new-gel.54001.54001.5.0.dta	0.0345686	0.006828	1.27944
151	SMARCD1(194)-SMARCD1(385)/	IFISNTFNPAKSDAEDGEGTVASWELR(11)-LHALLMPPEPIIINHVISVDPNDQKK(25)	6023.09
	6023.06	1	MS241208-3.61212.61212.6.2.dta	0.322167	-0.032774	-5.44139
	6023.06	2	MS241208-3.61280.61280.6.1.dta	0.333723	-0.032774	-5.44139
	6023.06	3	MS241208-3.61281.61281.6.0.dta	0.362243	-0.032774	-5.44139
152	SMARCD1(194)-SMARCC1(615)/	IFISNTFNPAKSDAEDGEGTVASWELR(11)-SKGASAGR(2)	3824.87
	3824.87	1	MS241208-724-gel.55110.55110.4.0.dta	0.00104084	0.002053	0.53675
153	SMARCD1(194)-SMARCD1(273)/	IFISNTFNPAKSDAEDGEGTVASWELR(11)-TATTQETDGFQVKR(13)	4673.26
	4673.26	1	MS241208-24-5.46142.46142.4.0.dta	3.12777e-12	-0.001524	-0.32611
	4673.27	2	MS241208-2425-gel_20240821051635.57928.57928.4.0.dta	1.88526e-09	0.004303	0.92077
	4673.26	3	MS241208-25-3.48804.48804.4.0.dta	6.23243e-09	-0.002575	-0.551007
	4673.27	4	MS241208-724-gel.59052.59052.4.0.dta	0.000113288	0.003725	0.797087
	4673.26	5	MS241208-24-5.46105.46105.4.0.dta	0.0643786	-0.001524	-0.32611
	4673.27	6	MS241208-new-gel.58855.58855.4.0.dta	0.300012	0.008296	1.7752
154	SMARCD1(194)-SMARCD1(273)/	IFISNTFNPAKSDAEDGEGTVASWELR(11)-TATTQETDGFQVKRPGDVNVR(13)	5410.65
	5410.64	1	MS241208-24-5.44717.44717.5.0.dta	2.36379e-09	-0.004288	-0.792512
	5410.65	2	MS241208-25-3.47278.47278.4.0.dta	2.24989e-08	0.005293	0.978257
	5410.65	3	MS241208-3.52744.52744.5.0.dta	0.00153688	0.003805	0.703243
	5410.66	4	MS241208-724-gel.57906.57906.5.0.dta	0.00261417	0.012641	2.33632
	5410.66	5	MS241208-new-gel.57652.57652.5.0.dta	0.0187677	0.016314	3.01517
	5410.66	6	MS241208-new-gel.57704.57704.4.0.dta	0.0995988	0.014658	2.7091
155	ACTB(328)-SMARCA4(516)/	IKIIAPPER(2)-EQKKENER(3)	2234.25
	2234.27	1	MS241208-724-gel.32182.32182.4.0.dta	0.0635285	0.015194	6.80049
156	ACTB(328)-SMARCA4(524)/	IKIIAPPER(2)-IEKER(3)	1848.1
	1848.1	1	MS241208-new-gel.38263.38263.3.0.dta	0.00901071	0.001357	0.73427
	1848.09	2	MS241208-724-gel.38410.38410.3.0.dta	0.0142279	-0.001416	-0.766194
	1848.09	3	MS241208-724-gel.38365.38365.3.0.dta	0.0274937	-0.001416	-0.766194
	1848.09	4	MS241208-new-gel.38306.38306.4.0.dta	0.0583931	-0.000774	-0.41881
	1848.09	5	MS241208-2425-gel_20240821051635.37601.37601.3.0.dta	0.121684	-0.00204	-1.10384
	1848.09	6	MS241208-2425-gel_20240821051635.37526.37526.3.0.dta	0.305333	-0.00204	-1.10384
157	ACTB(328)-SMARCA4(517)/	IKIIAPPER(2)-KENER(1)	1849.05
	1849.05	1	MS241208-724-gel.34574.34574.3.0.dta	6.25051e-05	-0.001416	-0.765797
	1849.05	2	MS241208-724-gel.34524.34524.4.0.dta	0.00150561	-0.002655	-1.43587
	1849.05	3	MS241208-new-gel.34402.34402.3.0.dta	0.00162034	-0.001911	-1.0335
	1849.05	4	MS241208-724-gel.34678.34678.4.0.dta	0.418803	-0.002655	-1.43587
158	ACTB(328)-BRD9(95)/	IKIIAPPER(2)-RKRER(2)	1918.17
	1918.17	1	MS241208-724-gel.41227.41227.4.0.dta	0.137113	0.000391	0.20384
159	ACTB(328)-SMARCA4(524)/	IKIIAPPERK(2)-IEKER(3)	1976.19
	1976.19	1	MS241208-2425-gel_20240821051635.33912.33912.4.0.dta	0.00140483	-0.00311	-1.57374
	1976.19	2	MS241208-2425-gel_20240821051635.33885.33885.3.0.dta	0.00358034	0.001028	0.520193
	1976.19	3	MS241208-724-gel.34640.34640.4.0.dta	0.109802	-0.000748	-0.378506
	1976.19	4	MS241208-724-gel.34666.34666.5.1.dta	0.111819	-0.002164	-1.09504
	1976.19	5	MS241208-724-gel.34632.34632.5.1.dta	0.444149	-0.002164	-1.09504
	1976.19	6	MS241208-new-gel.34546.34546.5.0.dta	0.485318	-0.001898	-0.960434
160	ACTB(328)-SMARCA4(517)/	IKIIAPPERK(2)-KENER(1)	1977.15
	1977.15	1	MS241208-724-gel.30662.30662.5.1.dta	0.000234932	-0.000241	-0.121893
	1977.15	2	MS241208-724-gel.30675.30675.3.0.dta	0.000408337	0.005683	2.87434
	1977.15	3	MS241208-new-gel.30508.30508.3.0.dta	0.292691	0.004411	2.23099
161	SMARCA4(1565)-SMARCA4(1478)/	IKLGR(2)-IKER(2)	1268.8
	1268.8	1	MS241208-new-gel.25898.25898.3.2.dta	0.280638	-0.00102	-0.803906
	1268.8	2	MS241208-724-gel.26160.26160.3.1.dta	0.777118	-0.002577	-2.03105
162	SMARCA4(1565)-SMARCA4(1577)/	IKLGR(2)-LKGGR(2)	1253.81
	1253.8	1	MS241208-2425-gel_20240821051635.26373.26373.3.0.dta	2.3788e-07	-0.000834	-0.665175
	1253.8	2	MS241208-2425-gel_20240821051635.26414.26414.3.0.dta	5.94705e-07	-0.000834	-0.665175
	1253.8	3	MS241208-724-3.22145.22145.3.0.dta	7.4752e-05	-0.0041	-3.27005
	1253.81	4	MS241208-new-gel.26963.26963.3.0.dta	0.0148774	0.001271	1.01371
	1253.81	5	MS241208-724-gel.27206.27206.3.0.dta	0.0388247	0.002045	1.63104
	1253.81	6	MS241208-724-gel.27156.27156.3.0.dta	0.0579903	0.002045	1.63104
	1253.8	7	MS241208-25-3.17743.17743.3.1.dta	0.085666	-0.003551	-2.83218
	1253.81	8	MS241208-new-gel.27012.27012.3.0.dta	0.206496	0.001271	1.01371
	1253.8	9	MS241208-25-3.17705.17705.3.1.dta	0.244913	-0.003551	-2.83218
	1253.8	10	MS241208-3.22432.22432.3.0.dta	0.293051	-0.002677	-2.1351
	1253.8	11	MS241208-3.22378.22378.3.1.dta	0.426889	-0.002677	-2.1351
	1253.8	12	MS241208-3.22533.22533.3.0.dta	0.614252	-0.002677	-2.1351
	1253.8	13	MS241208-724-3.22236.22236.3.1.dta	0.749303	-0.0041	-3.27005
163	SMARCA4(1565)-SMARCA4(1561)/	IKLGR(2)-SVKVK(3)	1283.84
	1283.84	1	MS241208-724-3.22870.22870.3.0.dta	9.76335e-11	-0.003044	-2.37101
	1283.84	2	MS241208-2425-gel_20240821051635.27534.27534.3.0.dta	8.18961e-09	-0.00045	-0.350511
	1283.84	3	MS241208-724-3.22828.22828.2.1.dta	3.81785e-05	-0.003706	-2.88665
	1283.84	4	MS241208-new-gel.28105.28105.3.0.dta	0.000214231	0.001718	1.33817
	1283.84	5	MS241208-724-gel.28330.28330.3.0.dta	0.0002557	0.000724	0.563933
	1283.84	6	MS241208-724-3.22808.22808.3.0.dta	0.000639714	-0.003044	-2.37101
	1283.84	7	MS241208-3.23178.23178.3.0.dta	0.0041836	-0.002985	-2.32505
	1283.84	8	MS241208-3.23112.23112.3.0.dta	0.00750971	-0.002985	-2.32505
	1283.84	9	MS241208-25-3.18437.18437.3.0.dta	0.0198713	-0.003294	-2.56574
	1283.84	10	MS241208-25-3.18507.18507.3.0.dta	0.0214571	-0.003356	-2.61403
	1283.84	11	MS241208-2425-gel_20240821051635.27590.27590.3.1.dta	0.0381527	-0.00045	-0.350511
	1283.84	12	MS241208-3.23070.23070.3.0.dta	0.0428391	-0.002985	-2.32505
	1283.84	13	MS241208-24-5.16940.16940.3.1.dta	0.0458901	-0.002824	-2.19965
	1283.84	14	MS241208-724-gel.28336.28336.3.0.dta	0.0513912	0.000724	0.563933
	1283.84	15	MS241208-25-3.18468.18468.2.0.dta	0.188631	-0.000405	-0.31546
	1283.84	16	MS241208-724-gel.28397.28397.2.0.dta	0.37175	0.002803	2.18329
164	SMARCC1(893)-H2B(126)/	IKSLVALLVETQMK(2)-AVTKYTSAK(9)	2694.54
	2694.49	1	MS241208-724-gel.55504.55504.4.2.dta	0.429381	-0.042033	-15.5993
165	SMARCA4(1091)-ARP4(371)/	ILPKLRATNHKVLLFCQMTSLMTIMEDYFAYR(4)-ELSQKTPPSMR(5)	5362.72
	5362.7	1	MS241208-724-gel.68382.68382.6.1.dta	0.664683	-0.015768	-2.9403
166	SMARCA4(499)-BCL7A(15)/	IQKLTK(3)-AKDDIK(2)	1556.93
	1556.92	1	MS241208-724-gel.30456.30456.3.0.dta	0.0852853	-0.000819	-0.526037
167	SMARCA4(499)-SMARCA4(524)/	IQKLTK(3)-IEKER(3)	1541.93
	1541.93	1	MS241208-724-gel.29097.29097.3.0.dta	0.391159	0.001158	0.751009
168	SMARCA4(1485)-SMARCA4(1470)/	IRNHKYR(5)-KPVDFK(1)	1857.05
	1857.05	1	MS241208-2425-gel_20240821051635.28691.28691.4.0.dta	7.99323e-07	-0.004124	-2.22073
	1857.05	2	MS241208-2425-gel_20240821051635.28531.28531.4.1.dta	0.000382702	-0.002308	-1.24283
	1857.05	3	MS241208-724-gel.29409.29409.5.0.dta	0.00218128	-0.004265	-2.29665
	1857.04	4	MS241208-724-gel.29289.29289.4.0.dta	0.00518385	-0.004389	-2.36343
	1857.04	5	MS241208-724-gel.29416.29416.4.0.dta	0.00583291	-0.004521	-2.43451
	1857.05	6	MS241208-724-gel.29451.29451.5.0.dta	0.041869	-0.00424	-2.28319
	1857.05	7	MS241208-724-gel.29327.29327.5.0.dta	0.0432635	-0.004229	-2.27727
	1857.05	8	MS241208-724-gel.29321.29321.5.0.dta	0.0717362	-0.004229	-2.27727
	1857.05	9	MS241208-2425-gel_20240821051635.28562.28562.5.0.dta	0.0883742	-0.003833	-2.06403
	1857.04	10	MS241208-new-gel.29452.29452.5.0.dta	0.166475	-0.004715	-2.53897
	1857.04	11	MS241208-new-gel.29380.29380.5.0.dta	0.192885	-0.005019	-2.70268
	1857.04	12	MS241208-724-gel.29568.29568.4.0.dta	0.199975	-0.004467	-2.40543
	1857.04	13	MS241208-new-gel.29574.29574.5.0.dta	0.231278	-0.004866	-2.62029
	1857.05	14	MS241208-2425-gel_20240821051635.28607.28607.5.0.dta	0.239922	-0.003971	-2.13834
	1857.05	15	MS241208-2425-gel_20240821051635.28650.28650.3.0.dta	0.313968	-0.002004	-1.07913
	1857.04	16	MS241208-724-gel.29612.29612.5.0.dta	0.355081	-0.004289	-2.30958
	1857.04	17	MS241208-new-gel.29532.29532.5.0.dta	0.399978	-0.004766	-2.56644
	1857.04	18	MS241208-3.22545.22545.4.0.dta	0.565233	-0.00869	-4.67947
	1857.04	19	MS241208-new-gel.29766.29766.4.1.dta	0.694511	-0.005637	-3.03546
	1857.04	20	MS241208-724-3.22401.22401.4.0.dta	0.7782	-0.010324	-5.55936
169	SMARCC1(303)-SMARCC1(317)/	ISTKNEEPVR(4)-KASANAR(1)	2027.09
	2027.09	1	MS241208-2425-gel_20240821051635.23270.23270.4.2.dta	0.339825	-0.00077	-0.379855
170	SMARCC1(303)-SMARCA4(1470)/	ISTKNEEPVR(4)-KPVDFK(1)	2043.11
	2043.12	1	MS241208-724-gel.34979.34979.4.1.dta	0.653697	0.009331	4.56705
171	SMARCC1(303)-SMARCC1(292)/	ISTKNEEPVR(4)-KPVSFR(1)	2043.12
	2043.12	1	MS241208-2425-gel_20240821051635.34099.34099.3.0.dta	4.15884e-11	0.000428	0.209483
	2043.12	2	MS241208-2425-gel_20240821051635.34034.34034.4.0.dta	3.51123e-09	-0.003248	-1.58972
	2043.12	3	MS241208-2425-gel_20240821051635.34098.34098.4.0.dta	8.39537e-08	-0.003248	-1.58972
	2043.12	4	MS241208-2425-gel_20240821051635.34219.34219.4.0.dta	0.000566617	-0.003248	-1.58972
172	SMARCA4(455)-SMARCA4(440)/	ITEKLEK(4)-AYKR(3)	1534.88
	1534.88	1	MS241208-new-gel.28064.28064.4.0.dta	0.104156	-0.000109	-0.071015
	1534.88	2	MS241208-724-gel.28341.28341.4.0.dta	0.687282	-0.002199	-1.43268
173	SMARCA4(1438)-SMARCA4(1478)/	IVDAVIKYK(7)-IKER(2)	1731.04
	1731.04	1	MS241208-2425-gel_20240821051635.35580.35580.4.0.dta	3.68103e-14	-0.003782	-2.18481
	1731.04	2	MS241208-new-gel.36286.36286.4.0.dta	1.49468e-05	-0.003991	-2.30555
	1731.04	3	MS241208-new-gel.36230.36230.3.0.dta	2.05198e-05	-0.002518	-1.45462
	1731.04	4	MS241208-724-gel.36389.36389.4.0.dta	3.48055e-05	-0.004204	-2.4286
	1731.04	5	MS241208-new-gel.36217.36217.4.0.dta	5.10962e-05	-0.003991	-2.30555
	1731.04	6	MS241208-2425-gel_20240821051635.35623.35623.3.0.dta	7.45728e-05	-0.002056	-1.18772
	1731.04	7	MS241208-724-gel.36384.36384.3.0.dta	0.000101322	-0.002058	-1.18888
	1731.04	8	MS241208-2425-gel_20240821051635.35640.35640.3.0.dta	0.000111407	-0.002056	-1.18772
	1731.04	9	MS241208-new-gel.36315.36315.3.0.dta	0.00113963	-0.002518	-1.45462
	1731.04	10	MS241208-new-gel.36329.36329.4.0.dta	0.00237811	-0.003991	-2.30555
	1731.04	11	MS241208-new-gel.36195.36195.3.0.dta	0.254689	-0.002518	-1.45462
	1731.04	12	MS241208-724-gel.36535.36535.3.0.dta	0.366258	-0.002058	-1.18888
174	SMARCA4(1438)-SMARCA4(1478)/	IVDAVIKYK(7)-KIKER(3)	1859.14
	1859.14	1	MS241208-new-gel.34601.34601.4.0.dta	0.0043337	0.000472	0.253881
	1859.14	2	MS241208-new-gel.34530.34530.4.1.dta	0.159285	0.000472	0.253881
175	SMARCA4(1438)-SMARCA4(1475)/	IVDAVIKYK(7)-KPVDFKK(6)	2047.22
	2047.22	1	MS241208-724-gel.40975.40975.3.1.dta	0.521699	0.003837	1.87425
176	BCL7A(47)-BCL7A(15)/	IYKWVPVTEPK(3)-AKDDIKR(2)	2342.31
	2342.31	1	MS241208-724-gel.42926.42926.5.0.dta	0.00162349	-0.000438	-0.186995
	2342.31	2	MS241208-3.37861.37861.4.0.dta	0.0142087	0.003214	1.37215
177	BCL7A(47)-BCL7A(34)/	IYKWVPVTEPK(3)-KWVTVGDTSLR(1)	2758.52
	2758.52	1	MS241208-724-3.50933.50933.3.0.dta	2.76043e-21	-0.000847	-0.307049
	2758.51	2	MS241208-24-5.42877.42877.4.0.dta	4.4328e-18	-0.002741	-0.99365
	2758.51	3	MS241208-24-5.42901.42901.3.0.dta	7.62358e-17	-0.005515	-1.99926
	2758.52	4	MS241208-2425-gel_20240821051635.55374.55374.4.0.dta	9.45247e-15	0.000959	0.34765
	2758.51	5	MS241208-24-5.42987.42987.3.0.dta	5.2346e-14	-0.00582	-2.10983
	2758.52	6	MS241208-724-3.50885.50885.2.0.dta	6.94975e-13	0.006162	2.23381
	2758.52	7	MS241208-25-3.45447.45447.4.1.dta	2.13881e-10	-0.001062	-0.384989
	2758.52	8	MS241208-724-3.50827.50827.4.0.dta	3.86921e-10	-0.000815	-0.295449
	2758.52	9	MS241208-25-3.45531.45531.4.0.dta	1.8415e-08	-0.00127	-0.460392
	2758.52	10	MS241208-25-3.45489.45489.3.0.dta	2.84477e-08	-0.001674	-0.606848
	2758.52	11	MS241208-25-3.45582.45582.4.0.dta	4.75742e-06	-0.001104	-0.400215
	2758.53	12	MS241208-724-gel.56443.56443.3.0.dta	7.17357e-06	0.008965	3.24993
	2758.52	13	MS241208-25-3.45599.45599.4.1.dta	1.122e-05	-0.001104	-0.400215
	2758.53	14	MS241208-new-gel.56315.56315.4.0.dta	3.12488e-05	0.008317	3.01503
	2758.52	15	MS241208-3.50940.50940.4.0.dta	0.000100393	0.006148	2.22873
	2758.52	16	MS241208-3.50795.50795.3.0.dta	0.00021072	0.006578	2.38461
	2758.52	17	MS241208-3.50767.50767.3.0.dta	0.000390095	0.006578	2.38461
	2758.52	18	MS241208-3.50933.50933.3.0.dta	0.00106766	0.006578	2.38461
	2758.52	19	MS241208-724-gel.56513.56513.4.0.dta	0.00181379	0.006971	2.52708
	2758.52	20	MS241208-25-3.45632.45632.4.0.dta	0.00201355	-0.001794	-0.650349
	2758.52	21	MS241208-724-gel.56442.56442.4.0.dta	0.00462382	0.006971	2.52708
	2758.51	22	MS241208-24-5.43007.43007.3.0.dta	0.00978618	-0.00568	-2.05908
	2758.53	23	MS241208-new-gel.56276.56276.4.0.dta	0.0136905	0.009961	3.611
	2758.52	24	MS241208-3.50846.50846.3.0.dta	0.0139099	0.006578	2.38461
	2758.53	25	MS241208-new-gel.56407.56407.4.0.dta	0.413224	0.008317	3.01503
178	SMARCC1(317)-SMARCA4(1470)/	KASANAR(1)-KPVDFK(1)	1587.89
	1587.89	1	MS241208-2425-gel_20240821051635.26305.26305.4.0.dta	2.60408e-08	0.00904	5.69311
	1587.89	2	MS241208-24-5.16348.16348.4.0.dta	0.135886	0.007532	4.74342
179	SMARCC1(317)-SMARCC1(292)/	KASANAR(1)-KPVSFR(1)	1587.9
	1587.89	1	MS241208-2425-gel_20240821051635.26422.26422.4.0.dta	7.43242e-10	-0.002087	-1.31432
	1587.89	2	MS241208-2425-gel_20240821051635.26318.26318.3.0.dta	3.72505e-08	-0.001508	-0.949684
	1587.9	3	MS241208-new-gel.26851.26851.4.0.dta	3.60891e-06	-0.000711	-0.447762
	1587.9	4	MS241208-new-gel.26894.26894.4.0.dta	3.80344e-06	-0.00059	-0.371561
	1587.9	5	MS241208-new-gel.26914.26914.4.0.dta	1.83475e-05	-0.000626	-0.394232
	1587.89	6	MS241208-24-5.16459.16459.4.1.dta	0.000112862	-0.003859	-2.43026
	1587.9	7	MS241208-724-gel.27159.27159.3.0.dta	0.000166693	0.002133	1.34329
180	SMARCC1(317)-SMARCC1(183)/	KASANAR(1)-LANKLK(4)	1540.92
	1540.91	1	MS241208-724-gel.24381.24381.3.1.dta	0.139043	-0.003544	-2.29993
181	H2B(17)-H2B(25)/	KAVTK(1)-KDGK(1)	1130.68
	1130.68	1	MS241208-724-3.9942.9942.2.1.dta	7.06792e-09	-0.001996	-1.76531
	1130.68	2	MS241208-724-3.9988.9988.3.2.dta	1.27241e-06	-0.001709	-1.51148
	1130.68	3	MS241208-724-3.9945.9945.3.0.dta	1.19556e-05	-0.001709	-1.51148
	1130.68	4	MS241208-724-3.9954.9954.3.0.dta	2.25873e-05	-0.001709	-1.51148
	1130.68	5	MS241208-3.10231.10231.3.0.dta	0.0277766	-0.002414	-2.135
	1130.68	6	MS241208-3.10248.10248.3.0.dta	0.0572588	-0.002434	-2.15269
182	H2B(17)-H2B(13)/	KAVTK(1)-KGSK(1)	1102.68
	1102.68	1	MS241208-724-3.9245.9245.3.1.dta	2.01893e-09	-0.002901	-2.63086
	1102.68	2	MS241208-724-3.9196.9196.3.1.dta	8.93504e-08	-0.002901	-2.63086
	1102.68	3	MS241208-2425-gel_20240821051635.11795.11795.2.0.dta	1.90407e-07	-0.001828	-1.65777
183	H2B(17)-BRD9(6)/	KAVTK(1)-KHKK(3)	1223.78
	1223.77	1	MS241208-new-gel.19793.19793.3.0.dta	0.16077	-0.014271	-11.6614
	1223.77	2	MS241208-724-gel.20056.20056.3.0.dta	0.474847	-0.013973	-11.4179
	1223.77	3	MS241208-new-gel.19733.19733.3.0.dta	0.542705	-0.014271	-11.6614
184	H2B(17)-H2B(24)/	KAVTK(1)-TQKK(3)	1187.74
	1187.73	1	MS241208-724-3.10134.10134.3.0.dta	4.45243e-10	-0.004391	-3.69695
	1187.73	2	MS241208-724-3.10128.10128.2.0.dta	2.4305e-07	-0.003619	-3.04697
	1187.73	3	MS241208-724-3.10108.10108.3.0.dta	5.42168e-06	-0.004264	-3.59002
	1187.74	4	MS241208-2425-gel_20240821051635.13160.13160.2.0.dta	7.35626e-05	-0.000144	-0.121239
	1187.73	5	MS241208-new-gel.13990.13990.3.0.dta	0.000957248	-0.001614	-1.35889
	1187.73	6	MS241208-724-gel.14110.14110.2.0.dta	0.00107161	-0.00075	-0.631454
	1187.73	7	MS241208-new-gel.13965.13965.3.0.dta	0.00181408	-0.001629	-1.37152
	1187.73	8	MS241208-724-gel.14103.14103.3.0.dta	0.00266041	-0.00163	-1.37236
	1187.73	9	MS241208-724-gel.14176.14176.3.0.dta	0.00851732	-0.00163	-1.37236
	1187.73	10	MS241208-new-gel.13871.13871.3.0.dta	0.0221208	-0.001629	-1.37152
	1187.73	11	MS241208-3.10498.10498.2.0.dta	0.167789	-0.00325	-2.7363
	1187.73	12	MS241208-724-gel.14204.14204.3.0.dta	0.249259	-0.00163	-1.37236
	1187.73	13	MS241208-3.10374.10374.3.1.dta	0.333969	-0.003011	-2.53508
	1187.73	14	MS241208-25-3.7513.7513.3.0.dta	0.685338	-0.001582	-1.33195
185	H2B(21)-H2B(25)/	KAVTKTQK(5)-KDGK(1)	1487.88
	1487.87	1	MS241208-3.8935.8935.3.0.dta	0.0750094	-0.006259	-4.20666
	1487.88	2	MS241208-3.8948.8948.4.0.dta	0.0951685	0.001254	0.84281
	1487.88	3	MS241208-3.8971.8971.4.0.dta	0.165667	0.001368	0.91943
	1487.87	4	MS241208-new-gel.12046.12046.4.0.dta	0.191403	-0.006203	-4.16902
	1487.87	5	MS241208-724-3.8578.8578.3.0.dta	0.277071	-0.007254	-4.8754
	1487.88	6	MS241208-3.8960.8960.4.0.dta	0.474887	0.001333	0.895906
	1487.87	7	MS241208-new-gel.12003.12003.4.0.dta	0.651703	-0.00681	-4.57698
186	H2B(21)-H2B(13)/	KAVTKTQK(5)-KGSK(1)	1459.88
	1459.88	1	MS241208-724-gel.11372.11372.2.0.dta	0.111367	-0.000852	-0.583608
	1459.88	2	MS241208-724-gel.11314.11314.4.0.dta	0.234564	-0.002849	-1.95152
187	SMARCC1(34)-SMARCC1(317)/	KDGGPATK(1)-KASANAR(1)	1627.88
	1627.88	1	MS241208-724-gel.16173.16173.4.0.dta	0.018791	-0.000514	-0.315749
	1627.86	2	MS241208-724-gel.16241.16241.3.0.dta	0.0328853	-0.016881	-10.37
	1627.86	3	MS241208-724-gel.16287.16287.3.0.dta	0.059824	-0.017396	-10.6863
	1627.87	4	MS241208-new-gel.15989.15989.4.0.dta	0.0634489	-0.002211	-1.35821
	1627.86	5	MS241208-new-gel.15943.15943.3.0.dta	0.367638	-0.011792	-7.24379
	1627.86	6	MS241208-new-gel.16000.16000.3.0.dta	0.496101	-0.011911	-7.3169
188	SMARCC1(41)-BCL7A(33)/	KDGGPATKFWESPETVSQLDSVR(8)-WEKK(3)	3261.64
	3261.62	1	MS241208-724-gel.52727.52727.4.2.dta	0.567021	-0.023361	-7.16234
189	ACTB(291)-ACTB(326)/	KDLYANTVLSGGTTMYPGIADR(1)-EITALAPSTMKIK(11)	3883.02
	3883.04	1	MS241208-724-3.54770.54770.4.2.dta	1.4203e-09	0.02051	5.28197
	3914.98	2	MS241208-2425-gel_20240821051635.54338.54338.4.0.dta	4.96335e-08	-0.029053	-7.42092
	3899.02	3	MS241208-2425-gel_20240821051635.56918.56918.4.0.dta	2.98678e-05	0.003128	0.802253
	3899.02	4	MS241208-724-gel.57938.57938.4.0.dta	0.0005032	0.003863	0.990762
	3883.03	5	MS241208-3.54495.54495.4.0.dta	0.00203547	0.004431	1.14112
	3883.03	6	MS241208-724-gel.60701.60701.4.1.dta	0.017166	0.007936	2.04377
	3899.02	7	MS241208-new-gel.57738.57738.4.1.dta	0.0372608	0.002752	0.705819
	3883.03	8	MS241208-3.54582.54582.4.0.dta	0.0510612	0.004431	1.14112
	3899.02	9	MS241208-724-gel.57978.57978.3.0.dta	0.110164	0.007107	1.82277
	3883.03	10	MS241208-3.54644.54644.4.0.dta	0.13341	0.004431	1.14112
	3883.02	11	MS241208-25-3.49262.49262.4.0.dta	0.23536	0.000695	0.178984
	3899	12	MS241208-724-gel.57981.57981.4.0.dta	0.274001	-0.018672	-4.7889
190	ACTB(291)-ACTB(328)/	KDLYANTVLSGGTTMYPGIADR(1)-IKIIAPPER(2)	3516.88
	3516.87	1	MS241208-724-3.52475.52475.4.0.dta	2.01439e-19	-0.002126	-0.604514
	3516.88	2	MS241208-2425-gel_20240821051635.57369.57369.4.0.dta	1.72637e-12	0.000726	0.206433
	3532.85	3	MS241208-724-3.49930.49930.4.0.dta	4.17586e-12	-0.026564	-7.5191
	3532.87	4	MS241208-2425-gel_20240821051635.54612.54612.4.0.dta	3.74324e-10	0.000119	0.033684
	3516.88	5	MS241208-24-5.44400.44400.4.1.dta	6.1697e-10	0.000964	0.274107
	3532.85	6	MS241208-724-3.49955.49955.4.1.dta	2.14187e-08	-0.026564	-7.5191
	3532.87	7	MS241208-25-3.44460.44460.4.2.dta	4.15653e-08	-8.6e-05	-0.024343
	3516.88	8	MS241208-25-3.47023.47023.3.0.dta	2.4378e-07	0.002488	0.707446
	3516.88	9	MS241208-24-5.44436.44436.4.1.dta	6.63989e-07	0.000964	0.274107
	3516.88	10	MS241208-25-3.46981.46981.4.0.dta	8.32616e-06	0.006701	1.90538
	3516.88	11	MS241208-25-3.47044.47044.4.0.dta	2.32078e-05	0.006701	1.90538
	3516.87	12	MS241208-new-gel.58186.58186.4.0.dta	0.000796871	-0.004685	-1.33215
	3532.87	13	MS241208-3.49865.49865.4.0.dta	0.000810726	-0.002415	-0.68358
	3532.87	14	MS241208-25-3.44510.44510.3.1.dta	0.0011163	-0.006647	-1.88147
	3516.88	15	MS241208-724-gel.58367.58367.4.0.dta	0.00166897	0.000883	0.251075
	3516.87	16	MS241208-3.52346.52346.4.0.dta	0.00219245	-0.002146	-0.6102
	3532.87	17	MS241208-724-gel.55672.55672.4.0.dta	0.00340167	0.000959	0.271451
	3532.88	18	MS241208-new-gel.55594.55594.4.3.dta	0.00674792	0.004375	1.23837
	3532.87	19	MS241208-724-gel.55682.55682.3.0.dta	0.0111532	-0.004194	-1.18714
	3532.87	20	MS241208-3.49943.49943.4.1.dta	0.0236177	-0.002415	-0.68358
	3532.87	21	MS241208-724-gel.55758.55758.4.0.dta	0.0358702	0.000959	0.271451
	3532.87	22	MS241208-2425-gel_20240821051635.54566.54566.4.1.dta	0.127338	0.000119	0.033684
	3516.88	23	MS241208-24-5.44372.44372.3.0.dta	0.776032	0.005846	1.66227
191	ACTB(291)-ACTB(328)/	KDLYANTVLSGGTTMYPGIADR(1)-IKIIAPPERK(2)	3644.97
	3644.98	1	MS241208-3.49202.49202.4.0.dta	0.00226822	0.004308	1.1819
	3644.98	2	MS241208-3.49090.49090.4.0.dta	0.00236842	0.004308	1.1819
	3644.98	3	MS241208-3.49173.49173.4.0.dta	0.00398851	0.004308	1.1819
	3644.97	4	MS241208-25-3.43815.43815.4.0.dta	0.00562094	-0.003603	-0.988485
	3644.98	5	MS241208-3.49228.49228.4.0.dta	0.0151181	0.005716	1.56819
	3644.97	6	MS241208-3.49206.49206.5.0.dta	0.0246108	-0.004594	-1.26037
	3644.97	7	MS241208-3.49181.49181.5.1.dta	0.0498444	-0.004594	-1.26037
	3644.96	8	MS241208-724-3.49175.49175.5.3.dta	0.145134	-0.007712	-2.11579
	3660.96	9	MS241208-724-gel.52503.52503.4.0.dta	0.165803	-0.0046	-1.2565
	3660.96	10	MS241208-724-gel.52514.52514.4.1.dta	0.288896	-0.0046	-1.2565
192	BRD9(155)-BRD9(271)/	KDPHGFFAFPVTDAIAPGYSMIIK(1)-KPSR(1)	3246.7
	3246.7	1	MS241208-724-gel.65044.65044.5.1.dta	0.460107	-0.006817	-2.09967
193	BRD9(89)-BRD9(271)/	KEEK(1)-KPSR(1)	1157.65
	1157.65	1	MS241208-724-gel.12252.12252.2.0.dta	0.374373	-0.001522	-1.31473
194	SMARCA4(1569)-SMARCA4(1561)/	KEKAQDR(1)-SVKVK(3)	1571.91
	1571.91	1	MS241208-724-gel.16577.16577.4.0.dta	0.102832	-0.003134	-1.99375
195	SMARCA4(1571)-SMARCA4(1565)/	KEKAQDR(3)-IKLGR(2)	1597.94
	1597.94	1	MS241208-2425-gel_20240821051635.21095.21095.4.0.dta	1.52239e-08	-0.002609	-1.63273
	1597.94	2	MS241208-2425-gel_20240821051635.21056.21056.4.0.dta	7.54734e-07	-0.002609	-1.63273
	1597.94	3	MS241208-724-gel.21874.21874.3.0.dta	0.000533248	-0.001822	-1.14022
	1597.94	4	MS241208-2425-gel_20240821051635.21070.21070.3.0.dta	0.00185075	-0.001729	-1.08202
	1597.94	5	MS241208-new-gel.21738.21738.3.1.dta	0.00207224	0.000848	0.530684
	1597.94	6	MS241208-2425-gel_20240821051635.21127.21127.4.0.dta	0.00304086	-0.002609	-1.63273
	1597.93	7	MS241208-724-gel.21838.21838.4.0.dta	0.0182123	-0.004026	-2.5195
	1597.94	8	MS241208-25-3.12815.12815.4.0.dta	0.0955748	0.000835	0.522548
	1597.94	9	MS241208-new-gel.21688.21688.4.0.dta	0.111004	-0.001971	-1.23346
196	SMARCA4(1571)-SMARCA4(1577)/	KEKAQDR(3)-LKGGR(2)	1541.88
	1541.87	1	MS241208-2425-gel_20240821051635.14709.14709.3.0.dta	0.000395842	-0.001845	-1.19659
	1541.87	2	MS241208-724-gel.15753.15753.4.0.dta	0.525439	-0.002819	-1.82829
	1541.87	3	MS241208-new-gel.15559.15559.4.0.dta	0.536099	-0.002628	-1.70442
	1541.87	4	MS241208-2425-gel_20240821051635.14722.14722.4.0.dta	0.665125	-0.002033	-1.31852
197	SMARCA4(1571)-SMARCA4(1561)/	KEKAQDR(3)-SVKVK(3)	1571.91
	1571.91	1	MS241208-2425-gel_20240821051635.15702.15702.3.0.dta	2.747e-06	-0.003353	-2.13307
	1571.91	2	MS241208-new-gel.16444.16444.3.0.dta	0.00376829	-0.000717	-0.456133
	1571.91	3	MS241208-724-gel.16592.16592.3.1.dta	0.0190383	-0.000427	-0.271644
198	SMARCA4(1571)-SMARCA4(1563)/	KEKAQDR(3)-VKIK(2)	1498.9
	1498.89	1	MS241208-2425-gel_20240821051635.16843.16843.4.0.dta	5.4076e-06	-0.003173	-2.11689
	1498.89	2	MS241208-2425-gel_20240821051635.16826.16826.3.0.dta	4.99919e-05	-0.001592	-1.06212
	1498.89	3	MS241208-new-gel.17526.17526.4.0.dta	0.00161688	-0.002306	-1.53847
	1498.89	4	MS241208-724-gel.17703.17703.3.0.dta	0.00397891	-0.001899	-1.26693
	1498.89	5	MS241208-724-gel.17694.17694.4.0.dta	0.00400839	-0.003142	-2.09621
	1498.89	6	MS241208-new-gel.17579.17579.3.0.dta	0.0495026	-0.000963	-0.642473
	1498.89	7	MS241208-724-gel.17672.17672.3.0.dta	0.271343	-0.001899	-1.26693
	1498.89	8	MS241208-724-gel.17823.17823.4.0.dta	0.274109	-0.003129	-2.08754
	1498.89	9	MS241208-724-gel.17836.17836.3.0.dta	0.804769	-0.001899	-1.26693
199	ARP4(242)-ARP4(238)/	KEKLPQVTR(3)-EGSPANWKR(8)	2280.25
	2280.25	1	MS241208-new-gel.37290.37290.3.0.dta	1.36891e-05	0.007425	3.25623
	2280.24	2	MS241208-25-3.27750.27750.3.0.dta	2.44881e-05	-0.00243	-1.06567
	2280.24	3	MS241208-2425-gel_20240821051635.36585.36585.4.0.dta	0.000106333	-0.001201	-0.526698
	2280.24	4	MS241208-2425-gel_20240821051635.36630.36630.4.0.dta	0.000213398	-0.001263	-0.553888
	2280.24	5	MS241208-724-3.32410.32410.3.0.dta	0.000370502	-0.003981	-1.74586
	2280.24	6	MS241208-3.32528.32528.3.0.dta	0.000881838	-0.005047	-2.21336
	2280.24	7	MS241208-2425-gel_20240821051635.36487.36487.4.0.dta	0.00251923	-0.001151	-0.50477
	2280.24	8	MS241208-3.32433.32433.3.0.dta	0.00314679	-0.005152	-2.25941
	2280.25	9	MS241208-new-gel.37245.37245.3.0.dta	0.00800271	0.007425	3.25623
	2280.24	10	MS241208-25-3.27735.27735.4.0.dta	0.0103313	-0.003601	-1.57922
	2280.25	11	MS241208-724-gel.37401.37401.3.0.dta	0.0115179	0.006643	2.91328
	2280.24	12	MS241208-2425-gel_20240821051635.36433.36433.4.1.dta	0.153891	-0.001504	-0.659578
	2280.24	13	MS241208-25-3.28046.28046.4.0.dta	0.281791	-0.003697	-1.62132
	2280.25	14	MS241208-724-gel.37373.37373.4.0.dta	0.305484	0.0044	1.92962
	2280.25	15	MS241208-724-gel.37523.37523.4.0.dta	0.526685	0.004374	1.91821
	2280.24	16	MS241208-24-5.25763.25763.4.0.dta	0.567412	-0.003781	-1.65816
	2280.24	17	MS241208-25-3.27688.27688.4.0.dta	0.582721	-0.003926	-1.72174
200	SMARCA4(1459)-SMARCA4(1122)/	KELPEYYELIR(1)-GFKYLR(3)	2373.29
	2373.29	1	MS241208-2425-gel_20240821051635.56411.56411.3.1.dta	5.94705e-07	0.003317	1.39764
	2373.28	2	MS241208-24-5.44647.44647.4.0.dta	1.13611e-06	-0.006743	-2.84121
	2373.28	3	MS241208-24-5.44691.44691.4.0.dta	1.07596e-05	-0.006743	-2.84121
	2373.28	4	MS241208-724-3.52739.52739.3.0.dta	1.24261e-05	-0.002045	-0.861675
	2373.28	5	MS241208-24-5.44735.44735.4.0.dta	0.000599599	-0.007018	-2.95708
	2373.28	6	MS241208-24-5.44658.44658.3.0.dta	0.000827139	-0.000874	-0.368266
	2373.28	7	MS241208-724-3.52671.52671.3.1.dta	0.00189498	-0.002045	-0.861675
	2373.29	8	MS241208-724-gel.57509.57509.3.0.dta	0.00392061	0.002531	1.06645
	2373.29	9	MS241208-25-3.47251.47251.3.0.dta	0.00859545	0.008143	3.43111
	2373.28	10	MS241208-3.52616.52616.4.0.dta	0.0202011	-0.005092	-2.14555
	2373.28	11	MS241208-2425-gel_20240821051635.56388.56388.4.0.dta	0.242464	-0.000812	-0.342142
201	SMARCA4(1459)-SMARCA4(1565)/	KELPEYYELIR(1)-IKLGR(2)	2176.24
	2176.23	1	MS241208-724-3.48380.48380.3.1.dta	1.28109e-06	-0.006442	-2.96015
	2176.24	2	MS241208-new-gel.52984.52984.3.2.dta	0.000600768	8.6e-05	0.039518
	2176.24	3	MS241208-724-gel.53078.53078.3.0.dta	0.00103295	0.001929	0.886392
	2176.23	4	MS241208-new-gel.52989.52989.4.0.dta	0.135045	-0.005292	-2.43172
	2176.23	5	MS241208-new-gel.52955.52955.4.2.dta	0.273604	-0.005292	-2.43172
	2176.23	6	MS241208-724-gel.53098.53098.4.0.dta	0.361275	-0.005159	-2.3706
	2176.24	7	MS241208-2425-gel_20240821051635.52107.52107.3.1.dta	0.461827	-0.000367	-0.16864
	2176.24	8	MS241208-new-gel.53007.53007.3.1.dta	0.499146	8.6e-05	0.039518
202	SMARCA4(1459)-SMARCA4(1375)/	KELPEYYELIR(1)-KSSR(1)	2067.11
	2067.11	1	MS241208-2425-gel_20240821051635.46005.46005.4.0.dta	0.174508	0.000936	0.452806
	2067.11	2	MS241208-2425-gel_20240821051635.46047.46047.4.1.dta	0.285006	0.000936	0.452806
203	SMARCA4(1459)-H4(21)/	KELPEYYELIR(1)-KVLR(1)	2105.2
	2105.19	1	MS241208-new-gel.51646.51646.4.0.dta	0.0137834	-0.011277	-5.35673
204	SMARCA4(1459)-SMARCA4(1131)/	KELPEYYELIR(1)-LDGTTKAEDR(6)	2695.38
	2695.36	1	MS241208-2425-gel_20240821051635.50039.50039.4.3.dta	1.47993e-07	-0.018975	-7.03982
	2695.37	2	MS241208-25-3.41562.41562.3.0.dta	5.10135e-05	-0.01433	-5.3165
	2695.39	3	MS241208-724-3.46763.46763.3.0.dta	0.000108636	0.009721	3.60654
205	SMARCA4(1459)-SMARCA4(1577)/	KELPEYYELIR(1)-LKGGR(2)	2120.17
	2120.17	1	MS241208-724-3.45366.45366.4.0.dta	3.0205e-12	-0.00182	-0.85842
	2120.17	2	MS241208-724-3.45341.45341.3.0.dta	5.92405e-12	-0.002058	-0.970675
	2120.17	3	MS241208-2425-gel_20240821051635.48695.48695.4.0.dta	1.78815e-08	-0.001706	-0.804651
	2120.18	4	MS241208-24-5.37717.37717.3.0.dta	3.55154e-08	0.009218	4.34775
	2120.18	5	MS241208-25-3.40197.40197.3.0.dta	1.37616e-07	0.001861	0.877758
	2120.17	6	MS241208-2425-gel_20240821051635.48676.48676.4.0.dta	7.60263e-07	-0.001706	-0.804651
	2120.17	7	MS241208-2425-gel_20240821051635.48740.48740.3.0.dta	4.32195e-06	-0.001607	-0.757956
	2120.17	8	MS241208-new-gel.49656.49656.4.2.dta	0.000657532	-0.001095	-0.516467
	2120.17	9	MS241208-new-gel.49666.49666.4.2.dta	0.0078539	-0.001095	-0.516467
	2120.17	10	MS241208-25-3.40148.40148.4.2.dta	0.0134389	-0.003103	-1.46356
	2120.18	11	MS241208-3.45360.45360.3.0.dta	0.0457292	0.006014	2.83656
	2120.18	12	MS241208-724-gel.49770.49770.4.0.dta	0.0575982	0.0035	1.65081
	2120.18	13	MS241208-724-gel.49742.49742.4.0.dta	0.0850555	0.003615	1.70505
	2120.18	14	MS241208-25-3.40265.40265.3.0.dta	0.121742	0.001861	0.877758
	2120.17	15	MS241208-24-5.37783.37783.4.2.dta	0.172922	-0.004125	-1.94559
	2120.18	16	MS241208-new-gel.49602.49602.3.0.dta	0.208933	0.004385	2.06823
	2120.17	17	MS241208-24-5.37823.37823.4.1.dta	0.637651	-0.004125	-1.94559
206	SMARCA4(1459)-SMARCA4(1299)/	KELPEYYELIR(1)-NPKR(3)	2104.14
	2104.15	1	MS241208-2425-gel_20240821051635.46924.46924.3.0.dta	0.000684457	0.004669	2.21895
	2104.16	2	MS241208-724-gel.47784.47784.3.0.dta	0.617784	0.013115	6.23294
207	SMARCA4(1459)-SMARCA4(1561)/	KELPEYYELIR(1)-SVKVK(3)	2150.21
	2150.21	1	MS241208-new-gel.49436.49436.3.0.dta	0.034289	-0.00048	-0.223234
	2150.21	2	MS241208-724-gel.49524.49524.3.2.dta	0.0751337	-0.001813	-0.843173
208	SMARCA4(1459)-SMARCA4(1563)/	KELPEYYELIR(1)-VKIK(2)	2077.19
	2077.19	1	MS241208-new-gel.50255.50255.3.0.dta	0.0671466	-0.000449	-0.216157
209	SMARCA4(1459)-SMARCA4(835)/	KELPEYYELIR(1)-VSYKGSPAAR(4)	2625.39
	2625.39	1	MS241208-2425-gel_20240821051635.49960.49960.4.2.dta	6.71678e-05	-0.00127	-0.483737
210	SMARCA4(517)-SMARCA4(524)/	KENER(1)-IEKER(3)	1486.79
	1486.78	1	MS241208-724-3.14348.14348.3.0.dta	2.26242e-11	-0.002793	-1.87855
	1486.78	2	MS241208-724-3.14502.14502.3.0.dta	3.26198e-11	-0.002802	-1.8846
	1486.78	3	MS241208-2425-gel_20240821051635.17251.17251.3.0.dta	9.66041e-11	-0.001864	-1.25371
	1486.78	4	MS241208-2425-gel_20240821051635.17190.17190.4.0.dta	7.08419e-09	-0.002632	-1.77026
	1486.78	5	MS241208-724-3.14431.14431.4.0.dta	1.43703e-08	-0.003658	-2.46034
	1486.78	6	MS241208-724-3.14336.14336.3.0.dta	5.87779e-08	-0.002793	-1.87855
	1486.78	7	MS241208-25-3.10453.10453.3.0.dta	2.74395e-05	-0.002765	-1.85972
	1486.78	8	MS241208-25-3.10318.10318.4.0.dta	7.76851e-05	-0.004254	-2.8612
	1486.78	9	MS241208-724-gel.18207.18207.3.0.dta	0.000561891	-0.002193	-1.47499
	1486.78	10	MS241208-724-gel.18349.18349.3.0.dta	0.0010465	-0.002193	-1.47499
	1486.78	11	MS241208-new-gel.17947.17947.3.0.dta	0.00119873	-0.001223	-0.82258
	1486.78	12	MS241208-new-gel.17988.17988.3.0.dta	0.00147216	-0.001223	-0.82258
	1486.78	13	MS241208-3.14444.14444.3.0.dta	0.00211345	-0.002632	-1.77026
	1486.78	14	MS241208-25-3.10250.10250.4.0.dta	0.00222687	-0.00428	-2.87869
	1486.78	15	MS241208-new-gel.17878.17878.4.0.dta	0.00272073	-0.002473	-1.66332
	1486.78	16	MS241208-3.14346.14346.3.0.dta	0.0027381	-0.002704	-1.81869
	1486.78	17	MS241208-25-3.10329.10329.4.0.dta	0.0030076	-0.004247	-2.8565
	1486.78	18	MS241208-25-3.10313.10313.4.0.dta	0.00405254	-0.004254	-2.8612
	1486.78	19	MS241208-724-gel.18347.18347.3.0.dta	0.00456028	-0.002193	-1.47499
	1486.78	20	MS241208-new-gel.18035.18035.3.0.dta	0.00645644	-0.001223	-0.82258
	1486.78	21	MS241208-724-gel.18159.18159.3.0.dta	0.0127215	-0.002188	-1.47163
	1486.78	22	MS241208-25-3.10402.10402.4.0.dta	0.0152065	-0.004216	-2.83565
	1486.78	23	MS241208-3.14454.14454.4.0.dta	0.019928	-0.003458	-2.32582
	1486.78	24	MS241208-24-5.9606.9606.3.0.dta	0.0226698	-0.002691	-1.80994
	1486.78	25	MS241208-3.14395.14395.4.0.dta	0.0687213	-0.003458	-2.32582
	1486.78	26	MS241208-24-5.9421.9421.4.0.dta	0.158691	-0.004059	-2.73005
	1486.78	27	MS241208-3.14442.14442.4.0.dta	0.172035	-0.003458	-2.32582
	1486.78	28	MS241208-2425-gel_20240821051635.17349.17349.3.1.dta	0.247252	-0.001172	-0.788278
	1486.78	29	MS241208-724-3.14283.14283.4.0.dta	0.315464	-0.003646	-2.45227
	1486.78	30	MS241208-25-3.10286.10286.4.0.dta	0.329096	-0.004245	-2.85515
	1486.78	31	MS241208-724-gel.18214.18214.2.0.dta	0.374427	-0.001546	-1.03983
	1486.78	32	MS241208-724-gel.18248.18248.2.0.dta	0.374492	-0.001546	-1.03983
	1486.78	33	MS241208-724-gel.18355.18355.4.0.dta	0.436817	-0.002945	-1.98078
	1486.78	34	MS241208-new-gel.18022.18022.4.0.dta	0.605765	-0.002473	-1.66332
	1486.78	35	MS241208-724-gel.18439.18439.4.0.dta	0.642798	-0.002946	-1.98145
	1486.78	36	MS241208-3.14584.14584.4.0.dta	0.727674	-0.003439	-2.31304
	1486.78	37	MS241208-724-3.14367.14367.4.0.dta	0.74866	-0.003655	-2.45832
	1486.78	38	MS241208-3.14654.14654.4.0.dta	0.79133	-0.003319	-2.23233
211	SMARCA4(524)-SMARCA4(545)/	KENERIEKER(8)-LIDQKK(5)	2212.23
	2212.23	1	MS241208-2425-gel_20240821051635.25361.25361.3.0.dta	0.185305	-0.000851	-0.38468
212	H2B(35)-H2A(37)/	KESYAIYVYK(1)-KGNYAER(1)	2238.14
	2238.14	1	MS241208-24-5.28215.28215.3.0.dta	2.92247e-25	-0.001693	-0.75643
	2238.14	2	MS241208-724-3.34992.34992.4.0.dta	2.47251e-18	0.000649	0.289972
	2238.14	3	MS241208-724-3.34987.34987.4.0.dta	1.90921e-14	0.000649	0.289972
	2238.14	4	MS241208-24-5.28281.28281.4.0.dta	2.71748e-13	-0.008715	-3.89385
	2238.13	5	MS241208-24-5.28331.28331.4.0.dta	1.56633e-11	-0.009476	-4.23386
	2238.14	6	MS241208-25-3.30364.30364.3.0.dta	4.60129e-11	-0.002205	-0.985191
	2238.14	7	MS241208-25-3.30410.30410.2.0.dta	1.47108e-07	-0.007032	-3.14189
	2238.14	8	MS241208-724-gel.38921.38921.3.0.dta	4.29734e-07	-0.00216	-0.965085
	2238.14	9	MS241208-new-gel.38827.38827.3.1.dta	3.21553e-05	-0.004351	-1.94402
	2238.14	10	MS241208-3.35073.35073.3.0.dta	0.00065242	-0.000737	-0.329291
	2238.14	11	MS241208-new-gel.38770.38770.4.0.dta	0.00144549	-0.003493	-1.56067
	2238.14	12	MS241208-new-gel.38856.38856.4.2.dta	0.00213841	-0.003493	-1.56067
	2238.14	13	MS241208-3.35035.35035.4.0.dta	0.335899	-0.004476	-1.99987
213	H2B(35)-H2B(86)/	KESYAIYVYK(1)-LAHYNKR(6)	2302.22
	2302.22	1	MS241208-24-5.27382.27382.4.0.dta	3.34906e-08	0.001912	0.830502
	2302.21	2	MS241208-724-3.34147.34147.4.0.dta	2.4591e-07	-0.012293	-5.33962
	2302.22	3	MS241208-25-3.29447.29447.3.0.dta	4.59834e-07	0.000313	0.135956
	2302.22	4	MS241208-new-gel.38536.38536.3.0.dta	0.000957631	0.000371	0.161149
	2302.22	5	MS241208-3.34144.34144.4.0.dta	0.00426241	-0.005457	-2.37032
	2302.23	6	MS241208-25-3.29419.29419.4.1.dta	0.00481238	0.003358	1.45859
	2302.23	7	MS241208-24-5.27399.27399.4.0.dta	0.00665989	0.003573	1.55198
	2302.22	8	MS241208-3.34128.34128.3.0.dta	0.0113076	-0.006807	-2.95671
214	H2B(35)-H3(5)/	KESYAIYVYK(1)-TKQTAR(2)	2105.13
	2105.11	1	MS241208-3.32514.32514.3.0.dta	0.3507	-0.017391	-8.26126
215	SMARCA4(1342)-H2A(96)/	KEVDYSDSLTEK(1)-NDEELNKLLGR(7)	2851.42
	2851.41	1	MS241208-3.47275.47275.3.0.dta	0.304364	-0.010202	-3.57787
216	SMARCD1(232)-SMARCD1(127)/	KFSSFFK(1)-KMADK(1)	1635.85
	1635.85	1	MS241208-724-gel.38471.38471.4.0.dta	0.0021953	0.000809	0.494546
	1635.84	2	MS241208-new-gel.38369.38369.4.0.dta	0.0567701	-0.000302	-0.184614
217	SMARCD1(232)-SMARCD1(228)/	KFSSFFK(1)-YDATKQK(5)	1880.98
	1880.98	1	MS241208-724-gel.41443.41443.3.1.dta	0.000102203	-0.000617	-0.328021
	1880.98	2	MS241208-new-gel.41413.41413.4.0.dta	0.00131128	-0.001882	-1.00054
	1880.98	3	MS241208-724-gel.41441.41441.2.0.dta	0.00203318	0.00093	0.494423
	1880.98	4	MS241208-new-gel.41470.41470.3.0.dta	0.00288607	3.6e-05	0.019139
	1880.98	5	MS241208-724-gel.41486.41486.4.0.dta	0.351067	0.000252	0.133973
218	H2A(37)-H2A(6)/	KGNYAER(1)-GKQGGK(2)	1548.81
	1548.81	1	MS241208-3.13928.13928.3.0.dta	0.407271	-0.004872	-3.14563
	1548.81	2	MS241208-new-gel.17207.17207.3.1.dta	0.759261	-0.002892	-1.86724
219	H2A(37)-H2B(25)/	KGNYAER(1)-KDGK(1)	1421.74
	1421.74	1	MS241208-724-3.13684.13684.2.0.dta	2.71792e-09	-0.002887	-2.03061
220	H2A(37)-H3(5)/	KGNYAER(1)-TKQTAR(2)	1678.89
	1678.88	1	MS241208-24-5.10390.10390.4.0.dta	3.08168e-15	-0.008801	-5.24216
	1678.88	2	MS241208-724-3.15551.15551.4.0.dta	1.1865e-06	-0.003396	-2.02277
	1678.88	3	MS241208-24-5.10375.10375.3.0.dta	7.32874e-06	-0.003618	-2.155
	1678.88	4	MS241208-24-5.10428.10428.4.1.dta	0.000278056	-0.009677	-5.76394
	1678.88	5	MS241208-25-3.11426.11426.3.0.dta	0.000781347	-0.004544	-2.70655
	1678.88	6	MS241208-25-3.11382.11382.3.0.dta	0.005612	-0.004544	-2.70655
221	SMARCC1(346)-H2B(13)/	KGQASLYGK(1)-KGSK(1)	1507.85
	1507.84	1	MS241208-new-gel.21107.21107.4.0.dta	0.0639822	-0.004508	-2.98969
222	SMARCC1(346)-H2B(16)/	KGQASLYGK(1)-KGSKK(4)	1635.94
	1635.94	1	MS241208-new-gel.19511.19511.4.0.dta	0.329005	-0.002931	-1.79163
223	SMARCC1(346)-SMARCC1(342)/	KGQASLYGK(1)-KKSGK(2)	1635.94
	1635.94	1	MS241208-2425-gel_20240821051635.18953.18953.4.1.dta	3.42776e-06	-0.003124	-1.9096
	1635.94	2	MS241208-new-gel.19569.19569.3.0.dta	0.00015571	-0.001639	-1.00187
	1635.94	3	MS241208-724-gel.19820.19820.4.0.dta	0.000907264	-0.003213	-1.96401
	1635.94	4	MS241208-new-gel.19593.19593.4.0.dta	0.00265654	-0.002931	-1.79163
	1635.94	5	MS241208-724-gel.19788.19788.4.1.dta	0.00466621	-0.003213	-1.96401
	1635.94	6	MS241208-new-gel.19681.19681.4.0.dta	0.138725	-0.002931	-1.79163
	1635.94	7	MS241208-724-gel.19892.19892.3.0.dta	0.140639	-0.001838	-1.12351
	1635.94	8	MS241208-new-gel.19621.19621.3.0.dta	0.559983	-0.001639	-1.00187
224	SMARCC1(346)-SMARCC1(342)/	KGQASLYGK(1)-KSGK(1)	1507.85
	1507.85	1	MS241208-724-gel.21387.21387.4.0.dta	0.00989296	-0.002658	-1.76278
	1507.84	2	MS241208-new-gel.21117.21117.4.0.dta	0.0271797	-0.004508	-2.98969
225	SMARCC1(354)-SMARCC1(342)/	KGQASLYGKR(9)-KSGK(1)	1663.95
	1663.95	1	MS241208-724-gel.21300.21300.4.0.dta	0.084966	-0.003398	-2.04213
226	BRD9(6)-SMARCD1(1)/	KHKK(3)-MAAR(1)	1125.66
	1125.66	1	MS241208-24-5.21618.21618.2.0.dta	5.81829e-13	0.004721	4.194
	1125.66	2	MS241208-25-3.23324.23324.2.0.dta	0.391534	0.006412	5.69623
227	BRD9(228)-H4(17)/	KILHAGFK(1)-GGAKR(4)	1538.92
	1538.94	1	MS241208-new-gel.53361.53361.3.1.dta	0.194706	0.021812	14.1736
228	BRD9(228)-BRD9(270)/	KILHAGFKMMSK(1)-SKKPSR(2)	2246.25
	2246.22	1	MS241208-new-gel.28803.28803.4.0.dta	0.745863	-0.032295	-14.3773
229	SMARCA4(1431)-SMARCA4(1478)/	KIVDAVIK(1)-IKER(2)	1567.98
	1567.98	1	MS241208-new-gel.36462.36462.3.0.dta	0.010901	0.000888	0.566334
	1567.98	2	MS241208-724-gel.36639.36639.3.0.dta	0.0153169	-0.002149	-1.37055
	1567.98	3	MS241208-724-gel.36580.36580.3.0.dta	0.141028	-0.002149	-1.37055
230	SMARCA4(1438)-SMARCA4(1478)/	KIVDAVIKYK(8)-IKER(2)	1859.14
	1859.14	1	MS241208-724-gel.35908.35908.4.0.dta	0.000149523	0.00077	0.414171
	1859.14	2	MS241208-new-gel.35876.35876.4.0.dta	0.000962378	0.004593	2.4705
	1859.14	3	MS241208-724-gel.35894.35894.4.0.dta	0.00248585	0.00077	0.414171
	1859.14	4	MS241208-2425-gel_20240821051635.35136.35136.3.2.dta	0.309652	0.000403	0.216767
	1859.14	5	MS241208-new-gel.35938.35938.4.0.dta	0.57575	0.004593	2.4705
	1859.14	6	MS241208-2425-gel_20240821051635.35173.35173.4.2.dta	0.61798	0.002466	1.32642
	1859.14	7	MS241208-724-gel.35907.35907.3.1.dta	0.676844	-0.000463	-0.24904
231	SMARCC1(342)-SMARCC1(346)/	KKSGKKGQASLYGK(2)-KGQASLYGK(1)	2568.45
	2568.45	1	MS241208-724-gel.16363.16363.6.1.dta	0.667964	0.002287	0.89042
232	SMARCC1(856)-SMARCC1(34)/	KKVEHEISEGNVATAAAAALASAATK(2)-KDGGPATK(1)	3448.83
	3448.79	1	MS241208-new-gel.66458.66458.4.2.dta	0.410547	-0.041026	-11.8956
	3448.78	2	MS241208-724-gel.70343.70343.3.0.dta	0.586348	-0.043548	-12.6269
	3448.83	3	MS241208-new-gel.71566.71566.4.3.dta	0.76168	0.006493	1.88267
233	SMARCD1(156)-SMARCA4(455)/	KLDQTIMR(1)-ITEKLEK(4)	2002.13
	2002.12	1	MS241208-24-5.13806.13806.4.1.dta	0.561598	-0.000585	-0.29219
234	SMARCD1(156)-SMARCD1(127)/	KLDQTIMR(1)-KKKMADK(3)	2006.11
	2006.11	1	MS241208-3.49398.49398.3.0.dta	0.721221	-0.002207	-1.10014
235	SMARCA4(540)-SMARCA4(524)/	KLIDQK(1)-IEKER(3)	1555.91
	1555.9	1	MS241208-2425-gel_20240821051635.28751.28751.3.0.dta	0.0267379	-0.001958	-1.25843
	1555.9	2	MS241208-724-gel.29589.29589.3.1.dta	0.104826	-0.003859	-2.48023
236	SMARCA4(540)-SMARCA4(546)/	KLIDQK(1)-KDKR(1)	1427.86
	1427.85	1	MS241208-new-gel.20220.20220.2.0.dta	0.139892	-0.003263	-2.28524
	1427.85	2	MS241208-2425-gel_20240821051635.19667.19667.4.0.dta	0.279884	-0.004882	-3.41911
	1427.85	3	MS241208-new-gel.20164.20164.2.0.dta	0.283251	-0.003263	-2.28524
	1427.86	4	MS241208-724-gel.20372.20372.2.0.dta	0.311501	-0.002472	-1.73127
	1427.86	5	MS241208-724-gel.22125.22125.4.0.dta	0.317388	-0.002403	-1.68294
237	SMARCA4(540)-SMARCA4(548)/	KLIDQK(1)-KDKR(3)	1427.86
	1427.86	1	MS241208-724-3.16871.16871.2.0.dta	1.3808e-16	-0.000527	-0.369084
	1427.86	2	MS241208-2425-gel_20240821051635.21162.21162.3.0.dta	2.63766e-14	-0.00072	-0.504252
	1427.86	3	MS241208-724-3.16862.16862.3.0.dta	1.78861e-11	-0.002214	-1.55057
	1427.86	4	MS241208-2425-gel_20240821051635.21196.21196.2.0.dta	2.55891e-08	0.000244	0.170885
	1427.86	5	MS241208-724-3.16914.16914.3.0.dta	3.25664e-07	-0.002214	-1.55057
	1427.86	6	MS241208-2425-gel_20240821051635.21148.21148.4.0.dta	7.92353e-05	-0.002157	-1.51065
	1427.86	7	MS241208-new-gel.21820.21820.3.0.dta	0.000111943	8e-06	0.005603
	1427.86	8	MS241208-new-gel.21739.21739.4.0.dta	0.000570743	-0.002037	-1.42661
	1427.86	9	MS241208-724-gel.21969.21969.4.0.dta	0.00225079	-0.002543	-1.78099
	1427.86	10	MS241208-3.16962.16962.3.2.dta	0.00520416	-0.002564	-1.7957
	1427.86	11	MS241208-724-gel.22056.22056.4.0.dta	0.00844014	-0.00255	-1.78589
	1427.86	12	MS241208-3.16976.16976.3.0.dta	0.015108	-0.002564	-1.7957
	1427.86	13	MS241208-25-3.12765.12765.3.3.dta	0.0153978	-0.001525	-1.06803
	1427.86	14	MS241208-25-3.12712.12712.4.1.dta	0.064422	-0.00267	-1.86993
	1427.86	15	MS241208-3.17071.17071.3.0.dta	0.216258	-0.002564	-1.7957
	1427.85	16	MS241208-3.16915.16915.4.0.dta	0.637306	-0.003717	-2.6032
	1427.86	17	MS241208-3.17061.17061.3.0.dta	0.70606	-0.002564	-1.7957
	1427.86	18	MS241208-25-3.12754.12754.2.0.dta	0.803985	0.000271	0.189795
238	SMARCA4(540)-SMARCA4(443)/	KLIDQK(1)-RSKR(3)	1427.87
	1427.85	1	MS241208-25-3.12677.12677.4.1.dta	0.0180299	-0.014218	-9.95749
239	SMARCA4(540)-SMARCA4(1379)/	KLIDQK(1)-SSRKR(4)	1514.9
	1514.9	1	MS241208-3.36918.36918.3.0.dta	0.700667	0.001267	0.836358
240	SMARCA4(545)-SMARCA4(524)/	KLIDQKK(6)-IEKER(3)	1684
	1684	1	MS241208-2425-gel_20240821051635.26294.26294.3.0.dta	1.57057e-11	-0.00141	-0.837292
	1684	2	MS241208-2425-gel_20240821051635.26253.26253.3.0.dta	5.8272e-11	-0.00141	-0.837292
	1684	3	MS241208-724-gel.27106.27106.3.0.dta	0.0203314	-0.000947	-0.562351
	1684	4	MS241208-new-gel.26878.26878.4.0.dta	0.0250733	-0.000695	-0.412708
241	H3(65)-SMARCA4(1430)/	KLPFQR(1)-KMKK(3)	1459.88
	1459.88	1	MS241208-24-5.42456.42456.3.2.dta	0.014404	-0.004059	-2.78036
	1459.88	2	MS241208-24-5.42479.42479.3.1.dta	0.0662014	-0.004283	-2.9338
242	H3(65)-H3(19)/	KLPFQR(1)-KQLATK(1)	1613.97
	1613.97	1	MS241208-new-gel.35976.35976.4.0.dta	1.64841e-05	0.000705	0.43681
243	H3(65)-H4(21)/	KLPFQR(1)-KVLR(1)	1440.9
	1440.9	1	MS241208-24-5.26056.26056.3.0.dta	3.48823e-07	-0.00329	-2.28329
	1440.9	2	MS241208-24-5.26201.26201.3.1.dta	5.65644e-07	-0.003258	-2.26108
	1440.9	3	MS241208-24-5.26195.26195.4.0.dta	1.1608e-06	-0.004597	-3.19036
	1440.9	4	MS241208-24-5.26005.26005.3.0.dta	1.86583e-06	-0.003253	-2.25761
	1440.9	5	MS241208-24-5.25897.25897.3.1.dta	4.14161e-05	-0.003286	-2.28051
	1440.9	6	MS241208-25-3.28137.28137.3.1.dta	0.000308627	-0.002795	-1.93975
	1440.9	7	MS241208-25-3.28303.28303.3.0.dta	0.000953002	-0.002991	-2.07578
	1440.9	8	MS241208-25-3.28132.28132.3.1.dta	0.00144059	-0.002795	-1.93975
	1440.9	9	MS241208-25-3.27932.27932.3.0.dta	0.00305718	-0.002851	-1.97862
	1440.9	10	MS241208-724-gel.37938.37938.3.0.dta	0.013851	4.1e-05	0.028454
	1440.9	11	MS241208-new-gel.37791.37791.3.0.dta	0.0844334	-0.000821	-0.569781
	1440.9	12	MS241208-25-3.28251.28251.4.0.dta	0.144928	-0.004346	-3.01616
244	H3(65)-H3(5)/	KLPFQR(1)-TKQTAR(2)	1629.94
	1629.94	1	MS241208-24-5.19733.19733.3.0.dta	1.95718e-13	-0.002324	-1.42582
	1629.94	2	MS241208-24-5.19854.19854.3.0.dta	3.46484e-09	-0.002542	-1.55956
	1629.94	3	MS241208-25-3.21602.21602.3.0.dta	1.14589e-08	-0.00377	-2.31296
	1629.94	4	MS241208-24-5.19964.19964.3.0.dta	3.54769e-07	-0.003542	-2.17308
	1629.94	5	MS241208-24-5.19635.19635.3.0.dta	7.74382e-07	-0.001607	-0.985924
	1629.94	6	MS241208-25-3.21410.21410.3.0.dta	1.29876e-05	-0.003178	-1.94976
	1629.94	7	MS241208-new-gel.30686.30686.3.0.dta	5.78621e-05	0.001134	0.69573
	1629.94	8	MS241208-24-5.19739.19739.3.1.dta	5.84728e-05	-0.002324	-1.42582
	1629.94	9	MS241208-new-gel.30733.30733.3.1.dta	0.0015887	0.001134	0.69573
	1629.94	10	MS241208-new-gel.30664.30664.3.1.dta	0.00213641	0.001134	0.69573
	1629.94	11	MS241208-25-3.21366.21366.3.1.dta	0.470499	-0.002957	-1.81417
	1629.94	12	MS241208-724-gel.31032.31032.3.1.dta	0.534788	0.000562	0.344797
245	SMARCD1(127)-SMARCD1(1)/	KMADK(1)-MAAR(1)	1193.6
	1193.6	1	MS241208-new-gel.30981.30981.2.1.dta	0.791247	0.000712	0.596514
246	SMARCD1(127)-H2B(32)/	KMADK(1)-RKSR(2)	1291.72
	1291.71	1	MS241208-724-gel.38442.38442.2.1.dta	0.653203	-0.001488	-1.15196
247	SMARCA4(1430)-SMARCD1(1)/	KMKK(3)-MAAR(1)	1119.64
	1119.64	1	MS241208-24-5.37245.37245.2.1.dta	0.000340121	-0.001847	-1.64964
	1119.62	2	MS241208-24-5.25744.25744.2.0.dta	0.0384991	-0.013619	-12.1638
	1119.64	3	MS241208-25-3.39755.39755.2.0.dta	0.572404	0.000699	0.624309
	1119.65	4	MS241208-25-3.29959.29959.2.5.dta	0.713271	0.013658	12.1986
248	SMARCA4(1470)-SMARCA4(1476)/	KPVDFK(1)-KIKER(1)	1543.92
	1543.92	1	MS241208-2425-gel_20240821051635.26399.26399.4.0.dta	1.76034e-06	-0.002852	-1.84725
	1543.92	2	MS241208-2425-gel_20240821051635.26369.26369.3.1.dta	0.0276866	-0.00039	-0.252604
	1543.91	3	MS241208-new-gel.26992.26992.4.0.dta	0.368974	-0.005959	-3.85966
249	SMARCA4(1470)-SMARCA4(1478)/	KPVDFK(1)-KIKER(3)	1543.92
	1543.92	1	MS241208-724-gel.26482.26482.4.0.dta	0.417528	-0.002665	-1.72612
250	SMARCA4(1470)-SMARCA4(1577)/	KPVDFK(1)-LKGGR(2)	1400.83
	1400.83	1	MS241208-2425-gel_20240821051635.30083.30083.4.0.dta	0.00673654	-0.00086	-0.613924
251	SMARCA4(1470)-SMARCA4(1485)/	KPVDFK(1)-NHKYR(3)	1587.86
	1587.86	1	MS241208-724-3.23020.23020.3.3.dta	3.19246e-14	-0.004216	-2.65514
	1587.86	2	MS241208-2425-gel_20240821051635.27390.27390.4.0.dta	1.38792e-13	-0.002201	-1.38614
	1587.86	3	MS241208-2425-gel_20240821051635.27608.27608.4.0.dta	8.35396e-11	-0.001639	-1.0322
	1587.86	4	MS241208-724-3.23015.23015.4.0.dta	1.13054e-07	-0.004765	-3.00089
	1587.86	5	MS241208-2425-gel_20240821051635.27346.27346.4.1.dta	6.62993e-07	-0.002186	-1.37669
	1587.86	6	MS241208-2425-gel_20240821051635.27471.27471.3.0.dta	8.513e-07	-0.000154	-0.096986
	1587.86	7	MS241208-new-gel.28225.28225.3.0.dta	4.55446e-06	-0.001496	-0.942146
	1587.86	8	MS241208-2425-gel_20240821051635.27474.27474.4.0.dta	1.00674e-05	-0.002255	-1.42015
	1587.86	9	MS241208-724-gel.28124.28124.3.0.dta	1.70303e-05	-0.00216	-1.36032
	1587.86	10	MS241208-new-gel.28149.28149.4.0.dta	2.12507e-05	-0.00136	-0.856496
	1587.86	11	MS241208-new-gel.28116.28116.4.0.dta	6.38685e-05	-0.001392	-0.876649
	1587.86	12	MS241208-new-gel.28085.28085.4.0.dta	0.000368257	-0.001193	-0.751324
	1587.86	13	MS241208-3.23155.23155.4.0.dta	0.00896839	-0.003605	-2.27034
	1587.86	14	MS241208-724-gel.28352.28352.3.0.dta	0.0106511	-0.00136	-0.856496
	1587.86	15	MS241208-724-gel.28266.28266.3.0.dta	0.0203854	-0.001747	-1.10022
	1587.86	16	MS241208-724-gel.28114.28114.4.1.dta	0.0261762	-0.002874	-1.80998
	1587.86	17	MS241208-724-gel.28210.28210.4.0.dta	0.0271601	-0.002687	-1.69221
	1587.87	18	MS241208-2425-gel_20240821051635.27570.27570.2.0.dta	0.0359585	0.001394	0.877909
	1587.86	19	MS241208-new-gel.28161.28161.3.1.dta	0.0434763	-0.001313	-0.826897
	1587.86	20	MS241208-3.23107.23107.4.0.dta	0.0727071	-0.003542	-2.23067
	1587.86	21	MS241208-new-gel.28214.28214.4.0.dta	0.120946	-0.0014	-0.881688
	1587.87	22	MS241208-2425-gel_20240821051635.27647.27647.2.0.dta	0.209001	0.001719	1.08259
	1587.86	23	MS241208-3.23251.23251.3.3.dta	0.247565	-0.003506	-2.208
	1587.86	24	MS241208-3.23420.23420.2.0.dta	0.272828	-0.002291	-1.44282
	1587.86	25	MS241208-25-3.18576.18576.2.0.dta	0.379874	-0.003576	-2.25208
	1587.86	26	MS241208-3.23347.23347.4.0.dta	0.445082	-0.003681	-2.31821
	1587.86	27	MS241208-new-gel.28100.28100.3.1.dta	0.623914	-0.000953	-0.600177
	1587.86	28	MS241208-724-gel.28053.28053.4.1.dta	0.775444	-0.004196	-2.64254
252	SMARCA4(1470)-SMARCA4(1485)/	KPVDFKK(1)-NHKYR(3)	1715.96
	1715.96	1	MS241208-2425-gel_20240821051635.25248.25248.3.0.dta	3.17179e-07	-0.000592	-0.344997
	1715.96	2	MS241208-2425-gel_20240821051635.25143.25143.3.1.dta	3.35111e-05	-0.000592	-0.344997
	1715.96	3	MS241208-724-gel.25858.25858.3.0.dta	0.00125459	0.001227	0.715052
	1715.96	4	MS241208-724-gel.25796.25796.4.0.dta	0.0290905	0.002617	1.5251
	1715.96	5	MS241208-724-gel.25897.25897.4.2.dta	0.085276	0.002617	1.5251
	1715.96	6	MS241208-724-gel.25900.25900.4.1.dta	0.190055	0.002617	1.5251
	1715.96	7	MS241208-new-gel.25708.25708.3.2.dta	0.511612	-0.000655	-0.381711
253	SMARCA4(1475)-SMARCA4(1122)/	KPVDFKK(6)-GFKYLR(3)	1782.03
	1782.03	1	MS241208-724-gel.73729.73729.2.0.dta	0.767304	-0.000799	-0.448365
254	SMARCA4(1475)-SMARCA4(1478)/	KPVDFKK(6)-IKER(2)	1543.92
	1543.92	1	MS241208-2425-gel_20240821051635.25665.25665.4.0.dta	4.61834e-11	-0.002489	-1.61213
	1543.92	2	MS241208-2425-gel_20240821051635.25535.25535.4.0.dta	8.05132e-11	-0.002494	-1.61537
	1543.92	3	MS241208-2425-gel_20240821051635.25514.25514.4.0.dta	2.55117e-10	-0.002527	-1.63674
	1543.92	4	MS241208-2425-gel_20240821051635.25645.25645.3.0.dta	6.96498e-07	-0.003822	-2.47552
	1543.92	5	MS241208-new-gel.26139.26139.4.0.dta	5.71805e-05	-0.00246	-1.59335
	1543.92	6	MS241208-724-gel.26438.26438.4.0.dta	0.000109059	-0.002674	-1.73195
	1543.92	7	MS241208-new-gel.26092.26092.3.0.dta	0.000609873	-0.003202	-2.07394
	1543.92	8	MS241208-724-gel.26257.26257.4.0.dta	0.00256968	-0.002692	-1.74361
	1543.92	9	MS241208-724-gel.26349.26349.3.0.dta	0.00449202	-0.003506	-2.27084
	1543.92	10	MS241208-new-gel.26043.26043.3.0.dta	0.00485712	-0.003202	-2.07394
	1543.92	11	MS241208-new-gel.26041.26041.3.0.dta	0.0138876	-0.003202	-2.07394
	1543.92	12	MS241208-724-gel.26446.26446.3.0.dta	0.05029	-0.003406	-2.20607
	1543.92	13	MS241208-724-gel.26215.26215.4.0.dta	0.167409	-0.002699	-1.74815
	1543.92	14	MS241208-new-gel.25978.25978.4.0.dta	0.309968	-0.002461	-1.59399
255	SMARCC1(292)-SMARCA4(1485)/	KPVSFRQR(1)-NHKYR(3)	1872.04
	1872.04	1	MS241208-724-gel.36624.36624.4.0.dta	0.1787	0.002096	1.11964
256	H3(19)-H4(17)/	KQLATK(1)-GGAKR(4)	1313.79
	1313.79	1	MS241208-new-gel.19491.19491.3.1.dta	0.00506225	-0.00045	-0.342521
257	H3(19)-H3(38)/	KQLATK(1)-KPHR(1)	1362.82
	1362.82	1	MS241208-3.14801.14801.3.0.dta	0.0052485	-0.003171	-2.32679
	1362.82	2	MS241208-3.14713.14713.3.0.dta	0.06331	-0.003171	-2.32679
258	H3(19)-H3(10)/	KQLATK(1)-KSTGGK(1)	1402.83
	1402.82	1	MS241208-25-3.10401.10401.3.0.dta	1.00265e-10	-0.004403	-3.13866
	1402.82	2	MS241208-724-3.14343.14343.4.0.dta	2.05542e-08	-0.00394	-2.80862
	1402.82	3	MS241208-724-3.14370.14370.4.0.dta	2.1083e-08	-0.00394	-2.80862
	1402.83	4	MS241208-724-gel.19092.19092.3.0.dta	2.31798e-07	0.000589	0.419867
	1402.82	5	MS241208-2425-gel_20240821051635.18117.18117.3.1.dta	5.91798e-07	-0.003851	-2.74517
	1402.82	6	MS241208-3.14490.14490.3.0.dta	8.75918e-06	-0.003151	-2.24618
	1402.82	7	MS241208-new-gel.18735.18735.4.0.dta	9.48111e-06	-0.002486	-1.77214
	1402.82	8	MS241208-2425-gel_20240821051635.18123.18123.3.1.dta	9.22552e-05	-0.002635	-1.87835
	1402.82	9	MS241208-new-gel.18697.18697.3.1.dta	0.00031872	-0.001631	-1.16265
	1402.82	10	MS241208-new-gel.18730.18730.4.0.dta	0.000390579	-0.002486	-1.77214
	1402.82	11	MS241208-3.14397.14397.4.0.dta	0.000427948	-0.003376	-2.40657
	1402.83	12	MS241208-724-gel.19095.19095.4.1.dta	0.000573396	-0.000656	-0.467627
	1402.82	13	MS241208-3.14472.14472.4.0.dta	0.00173011	-0.003376	-2.40657
	1402.82	14	MS241208-new-gel.18782.18782.4.1.dta	0.00439725	-0.002449	-1.74576
	1402.82	15	MS241208-25-3.10375.10375.4.0.dta	0.0162054	-0.004515	-3.2185
	1402.83	16	MS241208-724-gel.19047.19047.4.1.dta	0.0229448	-0.000656	-0.467627
	1402.82	17	MS241208-new-gel.18698.18698.4.0.dta	0.0798711	-0.002487	-1.77285
	1402.82	18	MS241208-724-3.14454.14454.4.0.dta	0.135383	-0.00394	-2.80862
	1402.82	19	MS241208-3.14552.14552.3.0.dta	0.280029	-0.003151	-2.24618
	1402.83	20	MS241208-724-gel.19051.19051.4.1.dta	0.46077	-0.000656	-0.467627
	1402.82	21	MS241208-3.14555.14555.4.0.dta	0.710655	-0.003376	-2.40657
	1402.82	22	MS241208-25-3.10357.10357.4.0.dta	0.782051	-0.004003	-2.85352
259	H3(19)-H2A(120)/	KQLATK(1)-KTESSK(1)	1504.86
	1504.85	1	MS241208-new-gel.18209.18209.4.1.dta	0.606333	-0.004598	-3.05544
260	H3(19)-H4(21)/	KQLATK(1)-KVLR(1)	1340.86
	1340.86	1	MS241208-new-gel.27713.27713.3.1.dta	0.123453	-0.004745	-3.53877
261	H3(24)-H3(38)/	KQLATKAAR(6)-KPHR(1)	1661
	1660.99	1	MS241208-3.14011.14011.4.0.dta	0.00894115	-0.003516	-2.1168
	1661	2	MS241208-new-gel.19441.19441.4.1.dta	0.0158725	0.000787	0.473812
	1660.99	3	MS241208-3.14134.14134.4.0.dta	0.0660291	-0.00366	-2.2035
262	H3(24)-H3(10)/	KQLATKAAR(6)-KSTGGK(1)	1701
	1701	1	MS241208-724-3.13636.13636.4.1.dta	2.50298e-08	-0.00231	-1.35802
	1701	2	MS241208-new-gel.18287.18287.4.0.dta	1.56504e-05	-0.004268	-2.50911
	1701	3	MS241208-new-gel.18251.18251.4.0.dta	0.000110532	-0.004268	-2.50911
	1701	4	MS241208-3.13742.13742.3.0.dta	0.00118751	-0.002908	-1.70958
	1701	5	MS241208-3.13632.13632.4.0.dta	0.00453443	-0.004276	-2.51381
	1701	6	MS241208-724-gel.18625.18625.3.0.dta	0.0200014	-0.004539	-2.66843
	1701	7	MS241208-724-gel.18611.18611.4.2.dta	0.0445139	-0.006197	-3.64315
	1701	8	MS241208-new-gel.18346.18346.3.0.dta	0.0772843	-0.002757	-1.62081
	1701	9	MS241208-3.13652.13652.2.0.dta	0.123186	-0.003926	-2.30805
	1701	10	MS241208-new-gel.18413.18413.4.0.dta	0.143747	-0.004268	-2.50911
	1701	11	MS241208-724-gel.18679.18679.4.3.dta	0.261579	-0.006197	-3.64315
263	H3(24)-H2A(120)/	KQLATKAAR(6)-KTESSK(1)	1803.03
	1803.03	1	MS241208-new-gel.17966.17966.4.1.dta	0.324999	-0.002311	-1.28173
264	H3(24)-H4(21)/	KQLATKAAR(6)-KVLR(1)	1639.04
	1639.03	1	MS241208-new-gel.26066.26066.4.1.dta	0.202644	-0.00592	-3.61188
265	H3(24)-H3(15)/	KQLATKAAR(6)-STGGKAPR(5)	1897.1
	1897.09	1	MS241208-724-gel.22231.22231.4.0.dta	0.0126398	-0.003223	-1.69891
	1897.1	2	MS241208-3.17086.17086.3.0.dta	0.0727085	0.000456	0.240367
	1897.1	3	MS241208-3.17122.17122.3.0.dta	0.0889389	0.000456	0.240367
	1897.09	4	MS241208-new-gel.21952.21952.4.0.dta	0.0958362	-0.003351	-1.76638
266	H3(24)-H3(5)/	KQLATKAAR(6)-TKQTAR(2)	1828.08
	1828.07	1	MS241208-3.15122.15122.4.0.dta	0.163194	-0.004031	-2.20505
	1828.07	2	MS241208-724-3.15090.15090.4.0.dta	0.28833	-0.004047	-2.2138
	1828.07	3	MS241208-new-gel.19891.19891.4.0.dta	0.400453	-0.003366	-1.84128
	1828.07	4	MS241208-3.15278.15278.4.0.dta	0.489856	-0.003942	-2.15637
	1828.07	5	MS241208-3.15107.15107.4.0.dta	0.71828	-0.004031	-2.20505
267	H3(19)-H3(28)/	KQLATKAARKSAPATGGVK(1)-AARKSAPATGGVK(4)	3233.88
	3233.85	1	MS241208-3.30725.30725.5.0.dta	0.764437	-0.026434	-8.17408
268	H3(19)-H3(5)/	KQLATKAARKSAPATGGVK(1)-ARTKQTAR(4)	2951.72
	2951.7	1	MS241208-25-3.22270.22270.5.0.dta	0.810747	-0.026869	-9.10282
269	SMARCD1(173)-SMARCD1(177)/	KRLDIQEALKR(10)-PIKQK(3)	2120.29
	2120.29	1	MS241208-new-gel.36680.36680.5.0.dta	0.461852	-0.00277	-1.30642
	2120.29	2	MS241208-724-gel.36498.36498.5.0.dta	0.779064	-0.004393	-2.07188
	2120.29	3	MS241208-724-gel.36413.36413.5.0.dta	0.779719	-0.004393	-2.07188
270	SMARCD1(173)-SMARCC1(910)/	KRLDIQEALKRPIK(10)-LEIKLR(4)	2616.63
	2616.63	1	MS241208-724-gel.50221.50221.5.0.dta	0.698656	0.004099	1.56652
271	SMARCD1(101)-SMARCA4(405)/	KRPAPQQIQQVQQQAVQNR(1)-ATIELKALR(6)	3396.92
	3396.91	1	MS241208-new-gel.43965.43965.4.2.dta	0.209108	-0.007173	-2.11162
272	SMARCD1(101)-SMARCD1(464)/	KRPAPQQIQQVQQQAVQNR(1)-DLKTMTDVVGNPEEER(3)	4215.16
	4215.16	1	MS241208-724-3.41517.41517.4.0.dta	4.42008e-23	0.004294	1.0187
	4215.16	2	MS241208-24-5.34233.34233.4.1.dta	8.9451e-13	0.000337	0.07995
	4231.15	3	MS241208-2425-gel_20240821051635.40952.40952.4.1.dta	5.08615e-12	-0.00343	-0.810654
	4215.18	4	MS241208-2425-gel_20240821051635.45404.45404.4.0.dta	8.90685e-12	0.019108	4.53316
	4215.16	5	MS241208-2425-gel_20240821051635.45375.45375.5.1.dta	2.32348e-09	-0.001296	-0.307462
	4215.16	6	MS241208-25-3.36371.36371.4.0.dta	1.03363e-08	-0.000318	-0.075442
	4215.18	7	MS241208-new-gel.46257.46257.4.0.dta	4.39385e-06	0.019309	4.58085
	4231.15	8	MS241208-new-gel.41766.41766.4.0.dta	1.29397e-05	-0.001519	-0.359004
	4215.19	9	MS241208-724-gel.46418.46418.4.0.dta	1.42036e-05	0.035736	8.47798
	4231.15	10	MS241208-2425-gel_20240821051635.41121.41121.5.0.dta	0.00015289	-0.001979	-0.467721
	4231.16	11	MS241208-724-gel.41928.41928.4.0.dta	0.000283198	0.009647	2.27999
	4231.15	12	MS241208-new-gel.41925.41925.5.1.dta	0.000647386	-0.00012	-0.028361
	4215.17	13	MS241208-3.41474.41474.4.0.dta	0.00182806	0.012212	2.89716
	4215.18	14	MS241208-new-gel.46339.46339.5.2.dta	0.00930956	0.019668	4.66602
	4231.16	15	MS241208-724-gel.42083.42083.5.2.dta	0.0329102	0.003028	0.715644
273	SMARCD1(101)-SMARCD1(464)/	KRPAPQQIQQVQQQAVQNR(1)-DLKTMTDVVGNPEEERR(3)	4371.26
	4371.26	1	MS241208-3.39555.39555.5.0.dta	0.0146874	-0.002475	-0.566199
	4371.26	2	MS241208-3.39512.39512.5.0.dta	0.110249	-0.002475	-0.566199
	4371.24	3	MS241208-new-gel.44453.44453.5.0.dta	0.787983	-0.017598	-4.02584
274	SMARCD1(101)-SMARCC1(592)/	KRPAPQQIQQVQQQAVQNR(1)-EKPVDLQNFGLR(2)	3798.05
	3798.05	1	MS241208-new-gel.48016.48016.4.0.dta	0.0017021	-0.001691	-0.445228
275	SMARCD1(101)-SMARCD1(232)/	KRPAPQQIQQVQQQAVQNR(1)-KFSSFFK(1)	3272.76
	3272.76	1	MS241208-2425-gel_20240821051635.43676.43676.4.0.dta	4.54602e-10	-0.009687	-2.95988
	3272.77	2	MS241208-3.39279.39279.3.0.dta	0.00760021	0.008572	2.61919
	3272.77	3	MS241208-724-gel.44409.44409.5.0.dta	0.0607189	0.00532	1.62554
	3272.77	4	MS241208-724-gel.44427.44427.5.0.dta	0.126422	0.00532	1.62554
	3272.76	5	MS241208-new-gel.44586.44586.5.0.dta	0.278597	-0.005741	-1.75417
276	SMARCD1(101)-SMARCC1(609)/	KRPAPQQIQQVQQQAVQNR(1)-KTLAK(1)	2942.66
	2942.66	1	MS241208-724-gel.34194.34194.4.1.dta	0.0837219	-0.00149	-0.506344
	2942.66	2	MS241208-724-gel.34132.34132.4.2.dta	0.114782	-0.005759	-1.95707
277	SMARCD1(101)-SMARCD1(173)/	KRPAPQQIQQVQQQAVQNR(1)-LDIQEALKRPIK(8)	3806.15
	3806.14	1	MS241208-724-gel.45877.45877.6.1.dta	0.319642	-0.010623	-2.79101
278	SMARCD1(101)-ARP4(379)/	KRPAPQQIQQVQQQAVQNR(1)-LKLIANNTTVER(2)	3754.08
	3754.09	1	MS241208-2425-gel_20240821051635.40517.40517.4.0.dta	2.30943e-05	0.005253	1.39928
279	SMARCD1(101)-SMARCD1(223)/	KRPAPQQIQQVQQQAVQNR(1)-LLEDSALSKYDATK(9)	3936.09
	3936.08	1	MS241208-724-gel.44814.44814.5.0.dta	0.0193349	-0.010547	-2.67956
	3936.09	2	MS241208-724-gel.44766.44766.5.0.dta	0.0341093	-0.005614	-1.42629
	3936.08	3	MS241208-new-gel.44731.44731.5.0.dta	0.0546596	-0.008752	-2.22352
280	SMARCD1(101)-SMARCD1(173)/	KRPAPQQIQQVQQQAVQNR(1)-RLDIQEALKRPIK(9)	3962.25
	3962.25	1	MS241208-724-gel.44980.44980.6.1.dta	0.594063	0.001961	0.494921
281	SMARCD1(101)-SMARCC1(615)/	KRPAPQQIQQVQQQAVQNR(1)-SKGASAGR(2)	3115.68
	3115.68	1	MS241208-new-gel.31338.31338.4.0.dta	0.342433	-0.00639	-2.05091
	3115.68	2	MS241208-724-gel.31549.31549.5.0.dta	0.347989	-0.007504	-2.40846
282	SMARCD1(101)-SMARCC1(608)/	KRPAPQQIQQVQQQAVQNR(1)-TDIYSKK(6)	3236.75
	3236.75	1	MS241208-724-gel.37394.37394.5.0.dta	0.48681	0.001285	0.397003
	3236.76	2	MS241208-724-gel.37347.37347.4.0.dta	0.681832	0.005538	1.71098
283	H3(28)-H3(38)/	KSAPATGGVK(1)-KPHR(1)	1589.91
	1589.91	1	MS241208-724-3.15395.15395.4.0.dta	2.01609e-16	-0.004629	-2.91148
	1589.91	2	MS241208-24-5.10334.10334.3.0.dta	4.59952e-10	-0.005153	-3.24106
	1589.91	3	MS241208-new-gel.19972.19972.3.0.dta	6.8979e-05	-0.004127	-2.59574
	1589.91	4	MS241208-724-gel.20286.20286.4.0.dta	0.000247976	-0.004061	-2.55423
	1589.91	5	MS241208-new-gel.20012.20012.4.0.dta	0.000450731	-0.005146	-3.23666
	1589.91	6	MS241208-724-gel.20198.20198.4.0.dta	0.00128251	-0.004061	-2.55423
	1589.91	7	MS241208-new-gel.20046.20046.4.0.dta	0.00224989	-0.005184	-3.26056
	1589.91	8	MS241208-new-gel.20088.20088.3.0.dta	0.00605168	-0.004058	-2.55234
	1589.91	9	MS241208-724-gel.20155.20155.4.0.dta	0.0147252	-0.004061	-2.55423
	1589.91	10	MS241208-25-3.11281.11281.4.1.dta	0.02714	-0.004771	-3.0008
	1589.91	11	MS241208-724-gel.20245.20245.3.1.dta	0.029382	-0.001505	-0.946593
	1589.91	12	MS241208-new-gel.20108.20108.3.0.dta	0.0450214	-0.004058	-2.55234
	1589.91	13	MS241208-724-3.15560.15560.3.0.dta	0.0609886	-0.003353	-2.10892
	1589.91	14	MS241208-3.15439.15439.3.0.dta	0.0693976	-0.003544	-2.22905
	1589.91	15	MS241208-3.15533.15533.2.0.dta	0.171066	-0.002777	-1.74664
	1589.91	16	MS241208-25-3.11222.11222.3.0.dta	0.241338	-0.00407	-2.55989
	1589.91	17	MS241208-724-gel.20180.20180.3.1.dta	0.263263	-0.001505	-0.946593
	1589.91	18	MS241208-724-gel.20194.20194.3.1.dta	0.70396	-0.001505	-0.946593
	1589.91	19	MS241208-724-gel.20114.20114.4.2.dta	0.812831	-0.004311	-2.71147
284	H3(28)-H3(19)/	KSAPATGGVK(1)-KQLATK(1)	1741.02
	1741.02	1	MS241208-724-3.21304.21304.2.0.dta	5.23243e-15	-0.004008	-2.3021
	1741.02	2	MS241208-724-3.21275.21275.3.0.dta	1.69403e-05	-0.003626	-2.08269
	1741.02	3	MS241208-25-3.16828.16828.3.0.dta	3.75763e-05	-0.003499	-2.00974
	1741.02	4	MS241208-new-gel.26327.26327.4.0.dta	6.27694e-05	-0.003747	-2.15218
	1741.02	5	MS241208-3.21510.21510.3.0.dta	0.000130667	-0.002498	-1.43479
	1741.02	6	MS241208-724-gel.26601.26601.4.0.dta	0.000141123	-0.003348	-1.92301
	1741.02	7	MS241208-724-3.21426.21426.4.0.dta	0.00016649	-0.002821	-1.62031
	1741.02	8	MS241208-3.21562.21562.2.0.dta	0.000260817	-0.002551	-1.46523
	1741.02	9	MS241208-new-gel.26386.26386.3.0.dta	0.000271298	-0.002426	-1.39343
	1741.02	10	MS241208-new-gel.26367.26367.3.0.dta	0.000806975	-0.002426	-1.39343
	1741.02	11	MS241208-3.21515.21515.3.0.dta	0.00124456	-0.002498	-1.43479
	1741.02	12	MS241208-724-gel.26538.26538.4.0.dta	0.0202862	-0.003348	-1.92301
	1741.02	13	MS241208-724-3.21362.21362.2.0.dta	0.02214	-0.003907	-2.24409
	1741.02	14	MS241208-2425-gel_20240821051635.25839.25839.4.0.dta	0.0232188	-0.00432	-2.4813
	1741.02	15	MS241208-3.21552.21552.2.0.dta	0.0245511	-0.002551	-1.46523
	1741.02	16	MS241208-3.21603.21603.4.0.dta	0.0307161	-0.00366	-2.10221
	1741.02	17	MS241208-3.21443.21443.2.0.dta	0.0334872	-0.002551	-1.46523
	1741.02	18	MS241208-new-gel.26409.26409.4.0.dta	0.593605	-0.003747	-2.15218
	1741.02	19	MS241208-724-3.21320.21320.3.0.dta	0.665382	-0.003639	-2.09015
	1741.02	20	MS241208-724-gel.26655.26655.3.1.dta	0.68494	-0.000708	-0.406658
285	H3(28)-H3(24)/	KSAPATGGVK(1)-KQLATKAAR(6)	2039.2
	2039.19	1	MS241208-2425-gel_20240821051635.24536.24536.4.0.dta	3.28847e-12	-0.003219	-1.57856
	2039.19	2	MS241208-724-3.19927.19927.3.0.dta	9.55439e-06	-0.009746	-4.77933
	2039.2	3	MS241208-25-3.15550.15550.3.0.dta	1.93306e-05	6.6e-05	0.032366
	2039.19	4	MS241208-724-gel.25263.25263.4.0.dta	0.0009689	-0.003266	-1.60161
	2039.19	5	MS241208-new-gel.25013.25013.4.0.dta	0.00205628	-0.003493	-1.71293
	2039.19	6	MS241208-724-gel.25281.25281.4.0.dta	0.0023081	-0.003266	-1.60161
	2039.19	7	MS241208-new-gel.25097.25097.4.0.dta	0.0101239	-0.003493	-1.71293
	2039.19	8	MS241208-3.19986.19986.3.0.dta	0.0143527	-0.003946	-1.93508
	2039.19	9	MS241208-3.20021.20021.5.0.dta	0.0408775	-0.006259	-3.06935
	2039.19	10	MS241208-3.20022.20022.4.0.dta	0.0484233	-0.004901	-2.4034
	2039.19	11	MS241208-724-3.19957.19957.4.0.dta	0.074133	-0.004915	-2.41026
	2039.19	12	MS241208-25-3.15559.15559.4.0.dta	0.16721	-0.004613	-2.26216
	2039.19	13	MS241208-724-3.19938.19938.4.0.dta	0.304618	-0.004915	-2.41026
	2039.19	14	MS241208-25-3.15565.15565.4.0.dta	0.390045	-0.004267	-2.09249
	2039.19	15	MS241208-3.20168.20168.4.0.dta	0.638649	-0.004971	-2.43772
	2039.19	16	MS241208-3.20119.20119.3.0.dta	0.639054	-0.004273	-2.09543
286	H3(28)-H3(10)/	KSAPATGGVK(1)-KSTGGK(1)	1629.92
	1629.91	1	MS241208-new-gel.19939.19939.2.0.dta	0.015971	-0.002692	-1.65162
	1629.91	2	MS241208-3.15612.15612.2.0.dta	0.0188765	-0.00379	-2.32527
	1629.91	3	MS241208-724-gel.20156.20156.3.0.dta	0.029496	-0.002389	-1.46572
	1629.91	4	MS241208-724-gel.20203.20203.4.0.dta	0.0365517	-0.00465	-2.85291
	1629.91	5	MS241208-3.15522.15522.4.0.dta	0.0396312	-0.005148	-3.15844
	1629.91	6	MS241208-724-gel.20177.20177.4.0.dta	0.248152	-0.00465	-2.85291
	1629.91	7	MS241208-3.15569.15569.3.2.dta	0.272485	-0.003409	-2.09152
	1629.91	8	MS241208-3.15655.15655.3.0.dta	0.533518	-0.003409	-2.09152
287	H3(28)-H3(15)/	KSAPATGGVK(1)-KSTGGKAPR(6)	1954.11
	1954.1	1	MS241208-3.16367.16367.3.0.dta	0.00127319	-0.003346	-1.71229
	1954.1	2	MS241208-3.16338.16338.3.0.dta	0.00266549	-0.003346	-1.71229
	1954.11	3	MS241208-3.16378.16378.4.1.dta	0.0240154	0.002694	1.37863
	1954.1	4	MS241208-new-gel.21324.21324.3.0.dta	0.148306	-0.005654	-2.89339
	1954.1	5	MS241208-new-gel.21231.21231.3.0.dta	0.265956	-0.005654	-2.89339
	1954.1	6	MS241208-724-gel.21558.21558.3.0.dta	0.548583	-0.003453	-1.76705
	1954.1	7	MS241208-724-3.16252.16252.3.1.dta	0.75672	-0.006315	-3.23165
288	H3(28)-H4(21)/	KSAPATGGVK(1)-KVLR(1)	1567.95
	1567.95	1	MS241208-new-gel.27399.27399.3.1.dta	0.0335125	-0.000878	-0.559966
	1567.95	2	MS241208-724-gel.27607.27607.4.0.dta	0.481209	-0.002358	-1.50387
	1567.95	3	MS241208-724-gel.27687.27687.4.0.dta	0.555217	-0.002358	-1.50387
289	H3(28)-H3(24)/	KSAPATGGVK(1)-QLATKAAR(5)	1911.1
	1911.1	1	MS241208-724-3.22682.22682.3.0.dta	3.82748e-06	-0.004412	-2.30862
	1911.09	2	MS241208-25-3.18188.18188.4.0.dta	0.000438549	-0.008008	-4.19025
	1911.1	3	MS241208-new-gel.27763.27763.3.0.dta	0.00140919	-0.00639	-3.34362
	1911.1	4	MS241208-new-gel.27752.27752.4.1.dta	0.00369549	-0.003612	-1.89001
	1911.1	5	MS241208-724-gel.28045.28045.4.0.dta	0.0217517	-0.003967	-2.07577
	1911.1	6	MS241208-3.22899.22899.3.0.dta	0.0280169	-0.00278	-1.45466
	1911.1	7	MS241208-3.22830.22830.3.0.dta	0.0750955	-0.00278	-1.45466
	1911.1	8	MS241208-3.22810.22810.4.0.dta	0.0928738	-0.003392	-1.77489
	1911.1	9	MS241208-new-gel.27810.27810.4.2.dta	0.14163	-0.003612	-1.89001
290	H3(28)-H3(15)/	KSAPATGGVK(1)-STGGKAPR(5)	1826.01
	1826.01	1	MS241208-724-gel.23619.23619.3.1.dta	1.90925e-06	-0.002244	-1.22891
	1826.01	2	MS241208-new-gel.23335.23335.4.0.dta	0.000912791	-0.004616	-2.52791
	1826.01	3	MS241208-3.18771.18771.2.0.dta	0.0167703	-0.001669	-0.914013
	1826.01	4	MS241208-3.18789.18789.4.0.dta	0.0329242	-0.003522	-1.92879
	1826.01	5	MS241208-724-3.18692.18692.3.0.dta	0.098105	-0.003098	-1.69659
	1826	6	MS241208-724-gel.23592.23592.4.0.dta	0.20025	-0.008212	-4.49723
291	H3(28)-H3(5)/	KSAPATGGVK(1)-TKQTAR(2)	1756.99
	1756.99	1	MS241208-724-3.16685.16685.4.0.dta	7.85285e-15	-0.004707	-2.67901
	1756.99	2	MS241208-724-3.16690.16690.3.0.dta	3.16183e-10	-0.003897	-2.218
	1756.99	3	MS241208-24-5.11279.11279.4.0.dta	4.3243e-10	-0.003856	-2.19466
	1756.99	4	MS241208-25-3.12467.12467.4.0.dta	5.89468e-10	-0.004112	-2.34036
	1756.99	5	MS241208-25-3.12436.12436.3.0.dta	2.17356e-09	-0.005043	-2.87025
	1756.99	6	MS241208-724-3.16812.16812.3.0.dta	2.41419e-09	-0.003897	-2.218
	1756.99	7	MS241208-25-3.12518.12518.4.0.dta	7.04604e-09	-0.004217	-2.40013
	1756.99	8	MS241208-24-5.11257.11257.4.0.dta	2.74802e-08	-0.003775	-2.14856
	1756.99	9	MS241208-new-gel.21221.21221.3.0.dta	1.46684e-05	-0.00338	-1.92374
	1756.99	10	MS241208-724-gel.21489.21489.3.0.dta	0.000206627	-0.003269	-1.86057
	1756.99	11	MS241208-724-gel.21484.21484.4.0.dta	0.00101868	-0.003509	-1.99716
	1756.99	12	MS241208-new-gel.21152.21152.4.0.dta	0.00276017	-0.004622	-2.63063
	1756.99	13	MS241208-3.16783.16783.3.0.dta	0.00279095	-0.00495	-2.81732
	1756.99	14	MS241208-25-3.12540.12540.3.0.dta	0.0436325	-0.004737	-2.69609
	1756.99	15	MS241208-2425-gel_20240821051635.20608.20608.3.0.dta	0.817295	-0.004901	-2.78943
292	H3(28)-H3(24)/	KSAPATGGVKK(1)-QLATKAAR(5)	2039.2
	2039.19	1	MS241208-3.19940.19940.3.0.dta	0.00441809	-0.003187	-1.56287
293	BRD9(270)-H2B(126)/	KSKKPSR(3)-YTSAK(5)	1536.87
	1536.86	1	MS241208-24-5.21260.21260.2.0.dta	0.349906	-0.012611	-8.20562
294	H3(10)-H3(38)/	KSTGGK(1)-KPHR(1)	1251.72
	1251.72	1	MS241208-new-gel.11079.11079.2.0.dta	0.00152983	-0.000401	-0.32036
295	H3(10)-H4(21)/	KSTGGK(1)-KVLR(1)	1229.76
	1229.76	1	MS241208-724-gel.19914.19914.3.2.dta	0.0005371	-0.001116	-0.907496
296	H3(10)-H2A(128)/	KSTGGK(1)-SAKSK(3)	1234.7
	1234.7	1	MS241208-3.6800.6800.3.0.dta	0.679567	-0.001794	-1.45298
297	H3(10)-H3(19)/	KSTGGKAPR(1)-KQLATK(1)	1727.02
	1727.01	1	MS241208-new-gel.20688.20688.4.0.dta	0.163144	-0.004372	-2.53153
	1727.01	2	MS241208-new-gel.20740.20740.4.0.dta	0.784617	-0.004416	-2.55701
298	H3(10)-H3(24)/	KSTGGKAPR(1)-QLATKAAR(5)	1897.1
	1897.09	1	MS241208-3.17288.17288.4.1.dta	0.815817	-0.003295	-1.73686
299	H3(10)-H3(5)/	KSTGGKAPR(1)-TKQTAR(2)	1742.99
	1742.98	1	MS241208-3.10949.10949.3.0.dta	0.0127019	-0.003801	-2.18074
300	H3(15)-H3(38)/	KSTGGKAPR(6)-KPHR(1)	1575.91
	1575.9	1	MS241208-3.10658.10658.4.0.dta	0.032831	-0.003315	-2.10355
	1575.9	2	MS241208-3.10734.10734.4.0.dta	0.172269	-0.003277	-2.07944
	1575.9	3	MS241208-3.10621.10621.4.0.dta	0.277348	-0.003365	-2.13528
301	H3(15)-H3(19)/	KSTGGKAPR(6)-KQLATK(1)	1727.02
	1727.01	1	MS241208-724-3.15634.15634.4.0.dta	2.47664e-05	-0.005533	-3.20379
	1727.01	2	MS241208-724-gel.20768.20768.4.0.dta	0.00035137	-0.003574	-2.06946
	1727.01	3	MS241208-new-gel.20506.20506.3.0.dta	0.000928761	-0.006266	-3.62822
	1727.01	4	MS241208-2425-gel_20240821051635.20001.20001.4.2.dta	0.00830399	-0.003658	-2.1181
	1727.01	5	MS241208-3.15744.15744.4.0.dta	0.0128845	-0.005538	-3.20668
	1727.01	6	MS241208-3.15787.15787.4.0.dta	0.286297	-0.005404	-3.12909
	1727.01	7	MS241208-new-gel.20114.20114.4.0.dta	0.706264	-0.00669	-3.87373
	1727.01	8	MS241208-new-gel.20079.20079.4.0.dta	0.810704	-0.00669	-3.87373
302	H3(15)-H3(24)/	KSTGGKAPR(6)-QLATKAAR(5)	1897.1
	1897.09	1	MS241208-724-gel.22512.22512.4.0.dta	0.578387	-0.005344	-2.81693
303	H3(15)-H3(5)/	KSTGGKAPR(6)-TKQTAR(2)	1742.99
	1742.99	1	MS241208-724-gel.15349.15349.4.0.dta	0.0411575	-0.000806	-0.462425
	1742.98	2	MS241208-3.11334.11334.4.0.dta	0.809917	-0.005358	-3.07403
304	GLTSCR1L(896)-GLTSCR1L(905)/	KTECLGR(1)-ALKFDK(3)	1721.93
	1721.92	1	MS241208-2425-gel_20240821051635.33905.33905.4.0.dta	5.05964e-07	-0.00118	-0.685279
	1721.92	2	MS241208-724-gel.34774.34774.3.1.dta	1.93965e-05	-0.003893	-2.26084
	1721.93	3	MS241208-2425-gel_20240821051635.33869.33869.3.1.dta	2.97634e-05	-2.2e-05	-0.012776
	1721.92	4	MS241208-new-gel.34547.34547.3.1.dta	3.46458e-05	-0.003053	-1.77302
	1721.92	5	MS241208-724-gel.34704.34704.4.0.dta	0.010402	-0.001118	-0.649273
	1721.92	6	MS241208-2425-gel_20240821051635.33920.33920.4.0.dta	0.0196379	-0.00118	-0.685279
305	GLTSCR1L(896)-GLTSCR1L(942)/	KTECLGR(1)-KTSSR(1)	1578.83
	1578.82	1	MS241208-724-gel.20090.20090.4.1.dta	0.483336	-0.004977	-3.15234
306	H2A(120)-H4(45)/	KTESSK(1)-GGVKR(4)	1332.75
	1332.75	1	MS241208-new-gel.13484.13484.3.0.dta	0.160125	-0.000929	-0.697056
307	H2A(120)-H2A(6)/	KTESSK(1)-GKQGGK(2)	1390.75
	1390.75	1	MS241208-3.6768.6768.3.0.dta	0.765718	0.000312	0.224339
308	H2A(120)-H3(38)/	KTESSK(1)-KPHR(1)	1353.75
	1353.74	1	MS241208-724-3.8354.8354.3.0.dta	1.01274e-16	-0.006825	-5.04156
	1353.75	2	MS241208-new-gel.10620.10620.3.0.dta	0.00100758	-0.001793	-1.32447
	1353.74	3	MS241208-3.8759.8759.3.0.dta	0.0115401	-0.008565	-6.32688
	1353.75	4	MS241208-724-gel.10790.10790.3.0.dta	0.188143	-0.001579	-1.16639
309	H2A(120)-H3(10)/	KTESSK(1)-KSTGGK(1)	1393.75
	1393.75	1	MS241208-3.7237.7237.2.0.dta	0.713565	-0.004104	-2.94457
310	H2A(120)-H2A(128)/	KTESSK(1)-SAKSK(3)	1336.73
	1336.73	1	MS241208-3.6720.6720.2.0.dta	0.110561	-0.002843	-2.12683
311	H2A(120)-H2A(130)/	KTESSK(1)-SAKSK(5)	1336.73
	1336.73	1	MS241208-3.6798.6798.3.0.dta	0.0111518	-0.003472	-2.59738
	1336.73	2	MS241208-3.6858.6858.3.0.dta	0.0818209	-0.00339	-2.53604
	1336.73	3	MS241208-724-gel.7841.7841.3.1.dta	0.527326	-0.002139	-1.60017
312	H4(80)-H4(78)/	KTVTAMDVVYALK(1)-DAVTYTEHAKR(10)	2866.5
	2866.5	1	MS241208-25-3.42282.42282.3.0.dta	1.06397e-06	-0.005477	-1.91069
	2866.5	2	MS241208-25-3.42326.42326.3.0.dta	1.27355e-06	-0.006088	-2.12384
	2866.5	3	MS241208-25-3.42245.42245.3.1.dta	7.85175e-05	-0.004827	-1.68393
	2866.5	4	MS241208-25-3.42288.42288.3.0.dta	0.000180558	-0.005477	-1.91069
	2866.47	5	MS241208-new-gel.51920.51920.3.0.dta	0.00134995	-0.028045	-9.7837
313	H4(80)-H3(80)/	KTVTAMDVVYALK(1)-EIAQDFKTDLR(7)	2911.55
	2911.54	1	MS241208-24-5.48515.48515.3.0.dta	1.25283e-13	-0.003707	-1.27321
	2911.54	2	MS241208-24-5.48480.48480.4.1.dta	2.31456e-12	-0.005734	-1.9694
	2911.54	3	MS241208-25-3.51122.51122.3.0.dta	4.31049e-10	-0.004637	-1.59262
	2911.56	4	MS241208-new-gel.61584.61584.4.2.dta	0.0314376	0.007638	2.62335
	2911.54	5	MS241208-25-3.51129.51129.4.1.dta	0.299046	-0.003638	-1.24951
314	H4(80)-H4(78)/	KTVTAMDVVYALKR(1)-DAVTYTEHAKR(10)	3022.6
	3022.6	1	MS241208-25-3.39978.39978.3.0.dta	2.53195e-14	-8.1e-05	-0.026798
315	H4(80)-H3(80)/	KTVTAMDVVYALKR(1)-EIAQDFKTDLR(7)	3067.65
	3067.65	1	MS241208-24-5.45826.45826.5.0.dta	5.02541e-13	-0.003296	-1.07444
	3067.65	2	MS241208-25-3.48369.48369.3.0.dta	1.9404e-07	0.001395	0.454746
	3067.65	3	MS241208-25-3.48402.48402.3.0.dta	5.14536e-07	0.001395	0.454746
	3067.65	4	MS241208-25-3.48421.48421.5.0.dta	5.83512e-07	-0.002643	-0.861572
	3067.65	5	MS241208-25-3.48362.48362.5.1.dta	8.06146e-07	-0.002643	-0.861572
	3067.65	6	MS241208-24-5.45734.45734.4.0.dta	5.23624e-05	-0.002253	-0.734439
	3067.65	7	MS241208-new-gel.58797.58797.5.1.dta	0.284368	0.00254	0.827996
316	H4(80)-H4(21)/	KTVTAMDVVYALKR(1)-KVLR(1)	2247.33
	2247.32	1	MS241208-new-gel.50864.50864.5.0.dta	0.543514	-0.005616	-2.49897
317	H4(80)-SMARCC1(590)/	KTVTAMDVVYALKR(1)-NKEK(2)	2266.25
	2266.2	1	MS241208-new-gel.52446.52446.3.2.dta	0.191305	-0.04255	-18.7755
318	GLTSCR1L(751)-BRD9(373)/	KVDNEFETVATQLLK(1)-LLPGFTTLGFKDER(11)	3465.85
	3465.79	1	MS241208-new-gel.72342.72342.4.0.dta	0.595431	-0.062711	-18.094
319	GLTSCR1L(765)-GLTSCR1L(720)/	KVDNEFETVATQLLKR(15)-DQAHTVTPDKSHFR(10)	3666.89
	3666.89	1	MS241208-2425-gel_20240821051635.53863.53863.5.0.dta	0.000519108	0.001552	0.423247
	3666.89	2	MS241208-724-gel.54700.54700.5.0.dta	0.000768255	-0.000866	-0.236168
	3666.88	3	MS241208-new-gel.54627.54627.5.0.dta	0.00729518	-0.002443	-0.666233
	3666.88	4	MS241208-new-gel.54662.54662.5.0.dta	0.00808907	-0.002443	-0.666233
	3666.87	5	MS241208-3.49266.49266.6.0.dta	0.032214	-0.021329	-5.81665
	3666.88	6	MS241208-3.49286.49286.5.0.dta	0.055049	-0.007263	-1.9807
	3666.89	7	MS241208-new-gel.54667.54667.6.0.dta	0.0648427	-0.001943	-0.529877
	3666.88	8	MS241208-3.49308.49308.5.0.dta	0.0949543	-0.008249	-2.24959
	3666.86	9	MS241208-3.49244.49244.6.2.dta	0.25016	-0.024517	-6.68605
	3666.85	10	MS241208-724-gel.54768.54768.4.0.dta	0.662189	-0.040786	-11.1228
320	GLTSCR1L(765)-BRD9(373)/	KVDNEFETVATQLLKR(15)-LLPGFTTLGFKDER(11)	3621.95
	3621.95	1	MS241208-724-gel.70415.70415.4.0.dta	0.0123148	0.001249	0.344842
	3621.95	2	MS241208-724-gel.70440.70440.4.0.dta	0.0233215	0.001376	0.379906
	3621.96	3	MS241208-2425-gel_20240821051635.69402.69402.4.0.dta	0.0661155	0.006722	1.8559
	3621.96	4	MS241208-new-gel.70283.70283.4.0.dta	0.184902	0.002955	0.815858
	3621.96	5	MS241208-new-gel.70457.70457.5.0.dta	0.492481	0.002597	0.717017
	3621.96	6	MS241208-2425-gel_20240821051635.69472.69472.5.0.dta	0.67465	0.003338	0.921602
321	GLTSCR1L(765)-BRD9(373)/	KVDNEFETVATQLLKR(15)-LLPGFTTLGFKDERR(11)	3778.05
	3778.05	1	MS241208-724-gel.68129.68129.4.1.dta	0.238669	0.001153	0.305184
	3778.05	2	MS241208-724-gel.68082.68082.4.1.dta	0.287314	0.001153	0.305184
322	GLTSCR1L(765)-GLTSCR1L(1018)/	KVDNEFETVATQLLKR(15)-NILELKK(6)	2885.63
	2885.64	1	MS241208-new-gel.63347.63347.4.2.dta	0.190655	0.001072	0.371495
323	GLTSCR1L(765)-GLTSCR1L(773)/	KVDNEFETVATQLLKR(15)-TQAMLNKYR(7)	3168.67
	3168.68	1	MS241208-2425-gel_20240821051635.55321.55321.4.0.dta	1.51391e-07	0.003284	1.0364
	3152.68	2	MS241208-2425-gel_20240821051635.57976.57976.4.0.dta	4.68843e-05	-0.001094	-0.347007
	3168.69	3	MS241208-new-gel.56106.56106.4.0.dta	0.013212	0.014655	4.62497
	3152.67	4	MS241208-724-gel.59032.59032.4.0.dta	0.0247408	-0.002277	-0.722243
	3152.67	5	MS241208-724-gel.58834.58834.4.0.dta	0.0308776	-0.002604	-0.825965
	3152.68	6	MS241208-25-3.48259.48259.4.0.dta	0.064606	-0.001836	-0.582362
	3152.67	7	MS241208-new-gel.58706.58706.5.0.dta	0.143533	-0.008838	-2.80333
	3152.68	8	MS241208-3.53513.53513.4.0.dta	0.168526	0.006965	2.20923
	3168.67	9	MS241208-new-gel.58755.58755.4.1.dta	0.808724	-0.002598	-0.819902
324	SMARCC1(856)-GLTSCR1L(720)/	KVEHEISEGNVATAAAAALASAATK(1)-DQAHTVTPDKSHFR(10)	4186.12
	4186.11	1	MS241208-new-gel.52229.52229.6.0.dta	0.000590825	-0.010602	-2.53266
	4186.11	2	MS241208-724-gel.52260.52260.6.0.dta	0.00798257	-0.008301	-1.98298
	4186.11	3	MS241208-new-gel.52262.52262.5.1.dta	0.363665	-0.004107	-0.9811
	4186.11	4	MS241208-724-gel.52284.52284.4.1.dta	0.524853	-0.004491	-1.07283
	4186.11	5	MS241208-new-gel.52222.52222.6.0.dta	0.565739	-0.010602	-2.53266
	4186.11	6	MS241208-new-gel.52300.52300.6.0.dta	0.599571	-0.010602	-2.53266
325	SMARCC1(856)-SMARCC1(341)/	KVEHEISEGNVATAAAAALASAATK(1)-KHSPSPPPPTPTESRKK(16)	4418.33
	4418.31	1	MS241208-724-gel.51627.51627.4.1.dta	0.243308	-0.020233	-4.57933
	4418.31	2	MS241208-724-gel.51528.51528.4.1.dta	0.561381	-0.021483	-4.86224
326	SMARCC1(856)-SMARCC1(740)/	KVEHEISEGNVATAAAAALASAATK(1)-KVQEAAR(1)	3348.78
	3348.78	1	MS241208-2425-gel_20240821051635.49860.49860.4.0.dta	0.000192402	0.000605	0.180663
	3348.77	2	MS241208-724-gel.50822.50822.4.1.dta	0.000471048	-0.001886	-0.563191
	3348.77	3	MS241208-new-gel.50771.50771.4.1.dta	0.000730654	-0.005565	-1.6618
	3348.78	4	MS241208-724-gel.50788.50788.5.1.dta	0.00379367	-0.000299	-0.089286
	3348.77	5	MS241208-724-gel.50785.50785.4.2.dta	0.0305602	-0.001886	-0.563191
	3348.78	6	MS241208-724-gel.50977.50977.5.0.dta	0.455142	-0.000299	-0.089286
	3348.77	7	MS241208-3.46353.46353.3.1.dta	0.652123	-0.002618	-0.781778
327	SMARCC1(856)-BRD9(438)/	KVEHEISEGNVATAAAAALASAATK(1)-KVVDDLLDQITGGDHSR(1)	4415.27
	4415.27	1	MS241208-new-gel.67240.67240.4.0.dta	0.00104541	0.002705	0.612647
	4415.24	2	MS241208-724-gel.67432.67432.4.0.dta	0.00182154	-0.025655	-5.81052
328	SMARCC1(856)-SMARCC1(225)/	KVEHEISEGNVATAAAAALASAATK(1)-PVMRKEK(5)	3450.83
	3450.76	1	MS241208-2425-gel_20240821051635.65393.65393.3.1.dta	0.308414	-0.063294	-18.3417
329	SMARCC1(856)-SMARCC1(739)/	KVEHEISEGNVATAAAAALASAATK(1)-VREEVPLELVEAHVKK(15)	4422.39
	4422.4	1	MS241208-724-gel.61067.61067.6.0.dta	0.25152	0.009504	2.14906
330	H4(21)-H2A(75)/	KVLR(1)-DNKK(3)	1156.7
	1156.7	1	MS241208-24-5.10769.10769.3.0.dta	1.61833e-07	-0.000774	-0.669142
	1156.71	2	MS241208-25-3.11868.11868.3.0.dta	0.00717223	0.000989	0.855015
	1156.7	3	MS241208-new-gel.20238.20238.3.1.dta	0.32086	-0.002238	-1.93481
	1156.7	4	MS241208-724-gel.20530.20530.3.1.dta	0.466834	-0.003654	-3.15897
	1156.71	5	MS241208-25-3.11904.11904.3.1.dta	0.680149	0.000887	0.766834
331	H4(21)-GLTSCR1L(1019)/	KVLR(1)-KAGR(1)	1083.7
	1083.7	1	MS241208-new-gel.20446.20446.3.0.dta	0.0383639	-0.00226	-2.08545
	1083.7	2	MS241208-724-gel.20734.20734.3.0.dta	0.13366	-0.003223	-2.97407
332	H4(21)-H4(21)/	KVLR(1)-KVLR(1)	1167.79
	1167.79	1	MS241208-24-5.17998.17998.3.0.dta	0.0109117	-0.002643	-2.26324
	1167.79	2	MS241208-24-5.17962.17962.3.0.dta	0.0604514	-0.002643	-2.26324
	1167.79	3	MS241208-724-gel.29431.29431.3.0.dta	0.385177	-0.001791	-1.53366
333	H4(21)-H2A(96)/	KVLRDNIQGITKPAIR(1)-NDEELNKLLGR(7)	3259.85
	3259.84	1	MS241208-24-5.38155.38155.5.1.dta	8.22307e-05	-0.003713	-1.13901
	3259.85	2	MS241208-25-3.40597.40597.5.1.dta	0.0116221	-0.000844	-0.258908
	3259.85	3	MS241208-25-3.40639.40639.5.0.dta	0.132963	-0.000844	-0.258908
	3259.85	4	MS241208-25-3.40653.40653.5.2.dta	0.438872	-0.000844	-0.258908
	3259.84	5	MS241208-24-5.38159.38159.4.3.dta	0.586347	-0.0041	-1.25773
334	SMARCC1(740)-SMARCC1(854)/	KVQEAAR(1)-ESDTGKK(6)	1702.9
	1702.89	1	MS241208-724-3.13379.13379.3.0.dta	2.14967e-19	-0.003713	-2.1804
	1702.89	2	MS241208-724-3.13460.13460.3.0.dta	9.03216e-14	-0.003713	-2.1804
	1702.9	3	MS241208-2425-gel_20240821051635.16639.16639.3.0.dta	3.3972e-10	0.004341	2.54919
	1702.89	4	MS241208-724-3.13414.13414.3.0.dta	2.52384e-08	-0.003713	-2.1804
	1702.9	5	MS241208-724-gel.17598.17598.3.0.dta	1.93442e-05	0.000305	0.179107
	1702.9	6	MS241208-new-gel.17290.17290.3.1.dta	0.000570253	-0.001561	-0.916673
	1702.9	7	MS241208-724-gel.17641.17641.3.0.dta	0.000673445	0.000305	0.179107
	1702.9	8	MS241208-724-gel.17683.17683.3.0.dta	0.000785182	0.000305	0.179107
	1702.89	9	MS241208-3.13416.13416.3.0.dta	0.0184614	-0.00582	-3.41771
	1702.9	10	MS241208-724-gel.17635.17635.3.0.dta	0.039056	0.000305	0.179107
	1702.9	11	MS241208-new-gel.17319.17319.3.0.dta	0.0643551	-0.001561	-0.916673
	1702.89	12	MS241208-3.13378.13378.3.0.dta	0.192267	-0.00582	-3.41771
	1702.9	13	MS241208-2425-gel_20240821051635.16646.16646.3.0.dta	0.225519	0.004341	2.54919
	1702.89	14	MS241208-3.13398.13398.3.0.dta	0.282925	-0.00582	-3.41771
	1702.89	15	MS241208-724-gel.17608.17608.4.0.dta	0.436567	-0.002817	-1.65424
	1702.9	16	MS241208-2425-gel_20240821051635.16569.16569.3.1.dta	0.525739	0.004003	2.3507
335	BRD9(438)-GLTSCR1L(1019)/	KVVDDLLDQITGGDHSR(1)-KAGR(1)	2436.28
	2436.28	1	MS241208-724-3.46966.46966.3.0.dta	2.46412e-11	-0.006326	-2.59658
336	BRD9(438)-BRD9(76)/	KVVDDLLDQITGGDHSR(1)-KKSEKEK(5)	2881.53
	2881.47	1	MS241208-new-gel.59773.59773.4.3.dta	0.460375	-0.056197	-19.5025
337	BRD9(438)-SMARCC1(740)/	KVVDDLLDQITGGDHSR(1)-KVQEAAR(1)	2806.47
	2806.47	1	MS241208-724-3.47463.47463.3.0.dta	8.85796e-19	-0.000961	-0.342423
	2806.47	2	MS241208-2425-gel_20240821051635.51194.51194.4.1.dta	8.36622e-06	-0.003584	-1.27705
	2806.46	3	MS241208-724-3.47475.47475.5.0.dta	2.16908e-05	-0.006427	-2.29007
	2806.46	4	MS241208-724-gel.52092.52092.4.1.dta	4.19454e-05	-0.008686	-3.09499
	2806.46	5	MS241208-724-gel.52131.52131.4.2.dta	0.000192874	-0.008686	-3.09499
	2806.47	6	MS241208-new-gel.52058.52058.4.0.dta	0.000291928	-0.001364	-0.48602
	2806.46	7	MS241208-3.47383.47383.3.0.dta	0.0933636	-0.008272	-2.94748
	2806.47	8	MS241208-new-gel.52025.52025.3.1.dta	0.106742	0.000561	0.199895
	2806.43	9	MS241208-3.47374.47374.4.1.dta	0.62239	-0.037624	-13.4062
338	BRD9(438)-BRD9(468)/	KVVDDLLDQITGGDHSR(1)-NVPMKPPDEAK(5)	3230.64
	3230.63	1	MS241208-724-3.52528.52528.4.2.dta	1.12427e-11	-0.010596	-3.27985
	3230.6	2	MS241208-724-gel.58024.58024.4.0.dta	0.00566978	-0.031362	-9.70769
	3230.64	3	MS241208-724-gel.57983.57983.5.0.dta	0.0535334	0.006295	1.94853
	3230.64	4	MS241208-724-gel.57939.57939.5.0.dta	0.132935	0.006295	1.94853
	3230.6	5	MS241208-724-gel.57976.57976.4.0.dta	0.245993	-0.031362	-9.70769
	3230.6	6	MS241208-724-gel.57975.57975.4.0.dta	0.575115	-0.031362	-9.70769
339	BRD9(438)-BRD9(460)/	KVVDDLLDQITGGDHSR(1)-TLFQLKQR(6)	3038.63
	3038.62	1	MS241208-2425-gel_20240821051635.63913.63913.5.0.dta	3.64086e-12	-0.003839	-1.2634
	3038.62	2	MS241208-2425-gel_20240821051635.63880.63880.4.0.dta	1.18144e-11	-0.002787	-0.917191
	3038.62	3	MS241208-724-3.59120.59120.4.0.dta	1.07053e-10	-0.006504	-2.14044
	3038.62	4	MS241208-25-3.53342.53342.5.0.dta	2.52308e-08	-0.003007	-0.989592
	3038.62	5	MS241208-2425-gel_20240821051635.63990.63990.5.0.dta	3.0722e-07	-0.003676	-1.20976
	3038.63	6	MS241208-new-gel.64648.64648.5.0.dta	0.000117771	-0.00063	-0.20733
	3038.63	7	MS241208-724-gel.64804.64804.4.0.dta	0.000436991	0.002864	0.942531
	3038.62	8	MS241208-24-5.50712.50712.4.0.dta	0.00182463	-0.002026	-0.666749
	3038.61	9	MS241208-3.58849.58849.3.0.dta	0.00820584	-0.021308	-7.01238
	3038.63	10	MS241208-724-gel.64984.64984.4.0.dta	0.0105117	0.002759	0.907976
	3038.62	11	MS241208-3.58694.58694.4.1.dta	0.0376676	-0.011734	-3.86161
	3038.63	12	MS241208-724-gel.64938.64938.4.0.dta	0.109973	0.00281	0.92476
	3038.62	13	MS241208-724-3.59089.59089.5.0.dta	0.165933	-0.00927	-3.05072
	3038.63	14	MS241208-724-gel.65047.65047.5.0.dta	0.419081	-0.000175	-0.057592
	3038.63	15	MS241208-724-gel.64995.64995.4.0.dta	0.543697	0.002759	0.907976
	3038.63	16	MS241208-new-gel.64799.64799.3.0.dta	0.62664	0.005199	1.71097
	3038.63	17	MS241208-724-gel.65228.65228.5.1.dta	0.662631	0.000134	0.044099
	3038.63	18	MS241208-724-gel.65156.65156.4.1.dta	0.689606	0.003161	1.04027
	3038.63	19	MS241208-new-gel.64614.64614.5.0.dta	0.769479	-0.000336	-0.110576
	3038.63	20	MS241208-new-gel.64917.64917.5.0.dta	0.807819	-0.000717	-0.235962
340	BCL7A(34)-BCL7A(30)/	KWVTVGDTSLR(1)-KWEK(1)	1989.08
	1989.08	1	MS241208-724-3.39594.39594.4.2.dta	3.67325e-15	-0.00347	-1.74453
	1989.08	2	MS241208-724-3.39611.39611.3.0.dta	3.09232e-12	-0.004516	-2.2704
	1989.08	3	MS241208-24-5.32604.32604.4.0.dta	4.34064e-12	-0.003329	-1.67364
	1989.08	4	MS241208-724-3.39717.39717.3.0.dta	7.68539e-12	-0.004516	-2.2704
	1989.08	5	MS241208-24-5.32571.32571.4.0.dta	9.28733e-10	-0.003329	-1.67364
	1989.08	6	MS241208-25-3.34820.34820.3.1.dta	1.38624e-07	-0.001855	-0.932592
	1989.07	7	MS241208-2425-gel_20240821051635.42966.42966.4.3.dta	2.80975e-07	-0.005831	-2.93151
	1989.08	8	MS241208-25-3.34710.34710.4.0.dta	2.30505e-05	-0.0029	-1.45796
	1989.08	9	MS241208-24-5.32507.32507.4.0.dta	4.62256e-05	-0.003329	-1.67364
	1989.08	10	MS241208-25-3.34817.34817.4.0.dta	6.35875e-05	-0.0029	-1.45796
	1989.08	11	MS241208-2425-gel_20240821051635.42979.42979.3.1.dta	0.000806814	-0.004436	-2.23018
	1989.08	12	MS241208-724-gel.43946.43946.4.1.dta	0.00325235	-0.005019	-2.52328
	1989.08	13	MS241208-3.39706.39706.4.0.dta	0.00977078	-0.004543	-2.28397
	1989.08	14	MS241208-3.39651.39651.4.0.dta	0.0176147	-0.004543	-2.28397
341	BCL7A(34)-BCL7A(59)/	KWVTVGDTSLR(1)-VDDKNK(4)	2117.12
	2117.12	1	MS241208-724-gel.40360.40360.4.3.dta	0.741117	0.000481	0.227195
342	BCL7A(34)-BCL7A(27)/	KWVTVGDTSLR(1)-VMAAIEKVR(7)	2415.34
	2415.35	1	MS241208-24-5.38370.38370.3.0.dta	4.2953e-12	0.004241	1.75586
	2415.34	2	MS241208-25-3.40794.40794.3.0.dta	3.22055e-10	-0.001694	-0.70135
	2415.35	3	MS241208-3.45965.45965.3.0.dta	0.00195562	0.004792	1.98398
	2415.36	4	MS241208-724-gel.51018.51018.3.0.dta	0.0990942	0.015512	6.42228
	2415.36	5	MS241208-new-gel.50892.50892.3.0.dta	0.366319	0.015286	6.32871
343	SMARCC1(65)-SMARCC1(65)/	KYVHADAPTNK(1)-KYVHADAPTNK(1)	2624.35
	2624.39	1	MS241208-724-gel.49525.49525.3.1.dta	0.385266	0.044363	16.9044
	2624.39	2	MS241208-724-3.44838.44838.4.1.dta	0.598223	0.041813	15.9327
	2624.39	3	MS241208-new-gel.49467.49467.3.0.dta	0.709655	0.040591	15.4671
344	SMARCC1(65)-SMARCA4(467)/	KYVHADAPTNK(1)-QQKIEQERKR(9)	2723.46
	2723.45	1	MS241208-new-gel.55030.55030.3.0.dta	0.196226	-0.013007	-4.77591
345	H2B(86)-H2B(25)/	LAHYNKR(6)-KDGK(1)	1485.82
	1485.81	1	MS241208-25-3.10753.10753.3.0.dta	0.00124764	-0.003008	-2.02447
346	H2B(86)-H2A(37)/	LAHYNKR(6)-KGNYAER(1)	1875.98
	1875.98	1	MS241208-24-5.14446.14446.3.0.dta	2.5406e-05	-0.00485	-2.58531
	1875.98	2	MS241208-25-3.15815.15815.3.0.dta	9.81731e-05	-0.0042	-2.23883
	1875.98	3	MS241208-2425-gel_20240821051635.23539.23539.4.1.dta	0.000257954	-0.003586	-1.91153
	1875.98	4	MS241208-new-gel.24181.24181.3.0.dta	0.000894671	-0.003896	-2.07678
	1875.98	5	MS241208-2425-gel_20240821051635.23571.23571.4.0.dta	0.000969859	-0.003586	-1.91153
	1875.98	6	MS241208-724-gel.24424.24424.4.0.dta	0.00450474	-0.004676	-2.49256
	1875.98	7	MS241208-24-5.14700.14700.4.0.dta	0.00826013	-0.003624	-1.93179
	1875.98	8	MS241208-25-3.15904.15904.3.0.dta	0.337682	-0.003551	-1.89288
	1875.98	9	MS241208-3.20323.20323.4.0.dta	0.622084	-0.00452	-2.4094
347	SMARCC1(183)-SMARCC1(189)/	LANKLK(4)-DIIKR(4)	1467.93
	1467.93	1	MS241208-2425-gel_20240821051635.35384.35384.3.0.dta	2.16977e-12	0.000208	0.141697
	1467.93	2	MS241208-2425-gel_20240821051635.35284.35284.3.0.dta	1.72285e-08	0.000208	0.141697
	1467.93	3	MS241208-2425-gel_20240821051635.35327.35327.3.0.dta	1.47803e-05	0.000208	0.141697
	1467.93	4	MS241208-724-gel.36108.36108.3.0.dta	0.000138371	0.000248	0.168946
	1467.93	5	MS241208-new-gel.35949.35949.3.0.dta	0.000158153	0.001658	1.12949
	1467.93	6	MS241208-new-gel.36001.36001.3.0.dta	0.000352591	0.001658	1.12949
	1467.93	7	MS241208-new-gel.35903.35903.3.0.dta	0.00036943	0.001658	1.12949
	1467.93	8	MS241208-724-gel.36182.36182.3.0.dta	0.00043141	0.000248	0.168946
	1467.93	9	MS241208-724-gel.36223.36223.3.0.dta	0.00496571	0.000248	0.168946
	1467.93	10	MS241208-724-gel.36035.36035.3.0.dta	0.0155248	0.000252	0.171671
	1467.92	11	MS241208-3.31030.31030.3.1.dta	0.33792	-0.00736	-5.01388
348	SMARCA4(1213)-SMARCA4(835)/	LCTVNSVEEKILAAAK(10)-VSYKGSPAAR(4)	2918.57
	2918.56	1	MS241208-724-3.52689.52689.4.1.dta	0.0117276	-0.005165	-1.76971
	2918.56	2	MS241208-3.52557.52557.4.0.dta	0.0758175	-0.00515	-1.76457
[truncated: 1,466 more rows]
